# Supplementary material for: Defining Conservation Units in a Highly Diverse Species: A Case on Arctic Charr
Source: Evol Appl. 2025 Dec 28;19(1):e70190. doi: 10.1111/eva.70190 (PMC12745347; doi:10.1111/eva.70190)
Supplement: Supplementary file 1 — Figure S1: Plots showing the values of two estimators DLK2 and FSTIS estimates across the various K (number of genetic clusters) tested in admixture analysis to determine the most likely number of K. Figure S2: Violin plot of Expected Heterozygosity, Nucleotide Diversity and Observed Heterozygosity ranges for all populations. Black dot represents the mean values. Figure S3: Redundancy analysis plot showing the directions each uncorrelated variables pull in across RDA1 and RDA2. Colours represent each of the individual populations in the dataset. Figure S4: R‐squared importance plots for uncorrelated environmental variables in explaining (A) adaptive variance (N = 1,104 SNPs) and (B) variance of climate associated SNPs used for genetic offset analysis (N = 235 SNPs). Figure S5: Principal component analysis run on the 10 uncorrelated environmental variables used to identify the putatively adaptive SNPs. (A) shows the placements of each lake of origin on PC1 and PC2 while (B) shows the corresponding loadings of each of the environmental variables. Figure S6: EV1 vs EV2 from PCA using SNPs (N = 1087) identified from a redundancy analysis when using admixture proportions to control for neutral structure. Individuals are coloured by lake of origin. Figure S7: EV1 vs EV2 from PCA using SNPs (N = 1104) identified from a redundancy analysis run using population level allele frequencies rather than individual SNP calls. Individuals are coloured by lake of origin. Figure S8: Plot of geographic distribution of populations. Figure S9: Relationship between genetic offset scores and levels of observed heterozygosity. Populations in the same lake of origin (i.e., ecotype pairs) are given the same offset score. Figure S10: Genetic offset scores vs latitude under two RCP scenarios, RCP 4.5 (in blue) and RCP 8.5 (orange). Each point represents a different lake of origin. Figure S11: The relationship between genetic offset and distance to sea when only using populations with five or mo [file EVA-19-e70190-s001.zip › eva70190-sup-0006-TableS10.csv]

Chromosome	SNP_position	gene_start	gene_end	SNP_position_relative_to_gene	gene
NC_036838.1	4572425	4492356	4575707	0	LOC111975806
NC_036838.1	6519930	6512229	6527284	0	LOC111956830
NC_036838.1	7611773	7609379	7616376	0	LOC111951623
NC_036838.1	8058536	8054993	8088437	0	LOC111959725
NC_036838.1	8073441	8054993	8088437	0	LOC111959725
NC_036838.1	10498185	10467116	10530048	0	LOC111960770
NC_036838.1	15658884	15643728	15661069	0	LOC111961733
NC_036838.1	22974986	22974516	22981287	0	tpgs2
NC_036838.1	28386094	28385560	28387696	0	LOC111967980
NC_036838.1	33667956	33661295	33683260	0	LOC111966081
NC_036838.1	40603202	40551238	40638063	0	LOC111976035
NC_036838.1	44092263	43767538	44099849	0	fhit
NC_036838.1	45328231	45202698	45391783	0	LOC111968415
NC_036838.1	46626869	46575686	46626026	843	LOC111968570
NC_036838.1	50859329	50825348	50953712	0	LOC111969534
NC_036838.1	56095975	56059053	56144565	0	LOC111970517
NC_036838.1	56636947	56610390	56644450	0	LOC111970421
NC_036839.1	5015750	4941473	5140395	0	LOC111972604
NC_036839.1	7576762	7577059	7699835	-296	LOC111972666
NC_036839.1	11519511	11465997	11799126	0	LOC111974350
NC_036839.1	14369964	14346258	14408333	0	LOC111974860
NC_036839.1	21516969	21461701	21671047	0	LOC111976762
NC_036839.1	22083449	22066833	22099417	0	rftn2
NC_036839.1	22133273	22124995	22139469	0	LOC111976846
NC_036839.1	25661314	25652742	25678997	0	LOC111977445
NC_036839.1	25677976	25652742	25678997	0	LOC111977445
NC_036839.1	26409084	26247572	26582174	0	LOC111977483
NC_036839.1	37881404	37849272	37898830	0	abi3bp
NC_036839.1	38160860	38131929	38167520	0	LOC111979600
NC_036839.1	42181928	42105175	42248560	0	LOC111980283
NC_036840.1	490317	454440	506269	0	LOC111981582
NC_036840.1	618229	610308	621916	0	LOC111981677
NC_036840.1	1244786	1241295	1245618	0	LOC111981889
NC_036840.1	5915423	5912982	5916417	0	LOC111955887
NC_036840.1	7656714	7617443	7660152	0	stab2
NC_036840.1	12242882	12228959	12352293	0	LOC111950806
NC_036840.1	12375959	12356605	12397392	0	LOC111956108
NC_036840.1	15986865	15940136	15990350	0	LOC111951500
NC_036840.1	20633693	20627900	20667466	0	ache
NC_036840.1	21687909	21674102	21693748	0	LOC111952477
NC_036840.1	22770868	22763465	22773762	0	LOC111980505
NC_036840.1	23617893	23547211	23702594	0	svep1
NC_036841.1	7961953	7835301	8016470	0	LOC111957014
NC_036841.1	11659940	11612099	11677472	0	LOC111957190
NC_036841.1	14974234	14971640	15151878	0	rsrc1
NC_036841.1	19724868	19709105	19725415	0	LOC111960664
NC_036841.1	20395454	20395471	20409190	-16	LOC111960685
NC_036841.1	20773860	20553942	20774776	0	LOC111960686
NC_036841.1	23204481	23191707	23246073	0	LOC111960716
NC_036841.1	24968805	24756861	25280044	0	LOC111960749
NC_036841.1	24968805	24932924	24977081	0	chrd
NC_036841.1	25278325	24756861	25280044	0	LOC111960749
NC_036842.1	3026000	2994042	3035930	0	LOC111961251
NC_036842.1	5214569	5205515	5239476	0	LOC111961296
NC_036842.1	8376490	8355049	8379139	0	LOC111961364
NC_036842.1	9654643	9651579	10062562	0	amacr
NC_036842.1	11509226	11470771	11514190	0	LOC111962835
NC_036842.1	22271611	22149412	22288476	0	LOC111960856
NC_036842.1	33370882	33369308	33412901	0	LOC111961854
NC_036842.1	34082452	34063486	34088994	0	lrrc8a
NC_036842.1	35948518	35937834	35947771	747	gpbp1
NC_036842.1	39171133	38959190	39211861	0	LOC111960926
NC_036842.1	39171766	38959190	39211861	0	LOC111960926
NC_036842.1	39925857	39914649	39934024	0	LOC111961979
NC_036842.1	47887543	47866109	47891543	0	sin3a
NC_036842.1	58718096	58687384	58724453	0	LOC111962241
NC_036842.1	61370223	61352122	61372478	0	LOC111960976
NC_036842.1	61638018	61638605	61694710	-586	LOC111962318
NC_036842.1	63091478	62739732	63265830	0	LOC111962341
NC_036842.1	63117311	62739732	63265830	0	LOC111962341
NC_036842.1	64040043	64020105	64040331	0	cetp
NC_036842.1	67843930	67655292	67940852	0	LOC111962411
NC_036842.1	68571887	68568844	68709554	0	LOC111962426
NC_036842.1	68717505	68713329	68738062	0	blm
NC_036842.1	72738127	72729982	72746594	0	LOC111962508
NC_036842.1	74868882	74859537	74874297	0	LOC111961187
NC_036842.1	79517384	79452265	79630782	0	LOC111962591
NC_036842.1	82465853	82460413	82478030	0	LOC111962639
NC_036842.1	83908767	83884175	83941474	0	LOC111962667
NC_036842.1	86173325	86166618	86291476	0	LOC111961045
NC_036842.1	86351072	86291998	86382837	0	LOC111962718
NC_036843.1	2170062	2149611	2217818	0	LOC111963126
NC_036843.1	2856756	2786948	2948059	0	LOC111963138
NC_036843.1	3150029	3056046	3155973	0	LOC111963140
NC_036843.1	11365133	11349291	11395068	0	LOC111963312
NC_036843.1	12411287	12379597	12418982	0	LOC111962976
NC_036843.1	24565694	24560766	24574019	0	myo19
NC_036843.1	25785167	25762777	25947055	0	LOC111963075
NC_036844.1	1321048	1292650	1350860	0	LOC111963771
NC_036844.1	2627016	2619524	2632637	0	LOC111963789
NC_036844.1	4855481	4798785	4880211	0	LOC111963823
NC_036844.1	10463880	10464302	10471012	-421	LOC111963895
NC_036844.1	11388967	11338110	11406698	0	lhfpl2
NC_036844.1	14525500	14432922	14547767	0	LOC111963946
NC_036844.1	16273230	16257844	16360383	0	LOC111964509
NC_036844.1	23399027	23249722	23402858	0	LOC111964535
NC_036844.1	25409647	25391623	25470110	0	LOC111964099
NC_036844.1	28970670	28906496	28981407	0	LOC111964216
NC_036845.1	5907649	5897741	5945468	0	LOC111964619
NC_036845.1	8147261	8130575	8158297	0	LOC111964975
NC_036845.1	9597097	9589359	9633246	0	LOC111965019
NC_036845.1	17356088	17347665	17366120	0	LOC111965255
NC_036845.1	22349330	22343879	22363006	0	LOC111965323
NC_036845.1	29414065	29382591	29414371	0	LOC111965420
NC_036845.1	29414065	29414401	29420832	-335	LOC111964781
NC_036846.1	7235413	7234961	7251217	0	LOC111965747
NC_036846.1	12049257	12012504	12083696	0	LOC111965835
NC_036846.1	15879522	15723391	16440715	0	LOC111965882
NC_036846.1	16891335	16859314	16911104	0	LOC111965891
NC_036847.1	1957850	1949785	1959144	0	LOC111966188
NC_036847.1	4694046	4684154	4705224	0	LOC111966226
NC_036847.1	5896936	5889488	5897005	0	chdh
NC_036847.1	6282883	6281588	6295393	0	LOC111966271
NC_036847.1	7849454	7830137	7876944	0	LOC111966313
NC_036847.1	10273028	10151888	10316616	0	LOC111966913
NC_036847.1	12463156	12460920	12541870	0	LOC111966410
NC_036847.1	13304674	13285289	13307206	0	LOC111966421
NC_036847.1	13802981	13747275	13807943	0	lamb2
NC_036847.1	17727012	17720588	17733804	0	LOC111966521
NC_036847.1	20739472	20713615	20749345	0	LOC111966569
NC_036847.1	22706083	22692210	22707203	0	LOC111966619
NC_036847.1	23697915	23683868	23727294	0	LOC111966630
NC_036847.1	26980772	26973651	27084170	0	LOC111966740
NC_036847.1	29755573	29748045	29754704	869	LOC111966802
NC_036847.1	29755573	29756246	29785069	-672	LOC111966807
NC_036847.1	30926217	30860876	30944099	0	LOC111966132
NC_036847.1	32512472	32502014	32521979	0	LOC111966839
NC_036847.1	32638004	32627050	32651091	0	LOC111966147
NC_036848.1	3978433	3955000	3982462	0	LOC111967268
NC_036848.1	4193932	4167483	4195929	0	LOC111967096
NC_036848.1	4613376	4589255	4644460	0	LOC111967287
NC_036848.1	5005649	5003254	5023761	0	LOC111967298
NC_036848.1	5006163	5003254	5023761	0	LOC111967298
NC_036848.1	14120786	14116877	14123459	0	LOC111967467
NC_036848.1	18709572	18586554	18987398	0	LOC111967572
NC_036848.1	18782940	18586554	18987398	0	LOC111967572
NC_036848.1	20033143	20009191	20236047	0	LOC111967579
NC_036848.1	22168484	22160564	22230746	0	LOC111967598
NC_036848.1	22385341	22384809	22447252	0	LOC111967601
NC_036848.1	23025739	22986764	23038710	0	zdhhc9
NC_036848.1	23200883	23192216	23220940	0	apln
NC_036848.1	26429261	26398699	26505767	0	LOC111967637
NC_036848.1	26782528	26770691	26788458	0	LOC111967643
NC_036848.1	28116296	28111373	28155033	0	LOC111967675
NC_036848.1	28178129	28155848	28192284	0	LOC111967676
NC_036848.1	33338980	33323161	33340739	0	LOC111967766
NC_036848.1	40375932	40373647	40382007	0	LOC111967919
NC_036848.1	40801349	40768268	40838356	0	LOC111967937
NC_036848.1	46254245	46249860	46261235	0	prepl
NC_036848.1	47671353	47651103	47711377	0	LOC111968264
NC_036848.1	51522312	51495415	51548799	0	mlip
NC_036848.1	51537770	51495415	51548799	0	mlip
NC_036848.1	54708451	54707245	54709783	0	LOC111968177
NC_036849.1	1613565	1226242	1649736	0	LOC111968414
NC_036849.1	3114626	3058562	3114756	0	plekhh1
NC_036849.1	3920930	3871987	3956446	0	LOC111968459
NC_036849.1	7424089	7419540	7441652	0	arid4a
NC_036849.1	7466851	7453423	7527369	0	mipol1
NC_036849.1	10518883	10499616	10521086	0	LOC111968551
NC_036849.1	11254011	11253288	11312502	0	LOC111968565
NC_036849.1	12529003	12460375	12539371	0	dph6
NC_036849.1	12559846	12546552	12610338	0	aqr
NC_036849.1	15382453	15368707	15403679	0	ppp2r5e
NC_036849.1	19824891	19821059	19842135	0	LOC111968772
NC_036849.1	20733359	20717502	20752910	0	LOC111968795
NC_036849.1	24350217	24345494	24398012	0	LOC111968856
NC_036849.1	24668852	24534814	24739259	0	LOC111968857
NC_036849.1	25102287	25080692	25102541	0	LOC111969039
NC_036849.1	25102287	25102676	25121717	-388	LOC111968864
NC_036849.1	25820705	25808182	25853081	0	LOC111968874
NC_036849.1	31286880	31273215	31321524	0	dync1h1
NC_036850.1	5471882	5406471	5550892	0	LOC111969194
NC_036850.1	6724880	6725045	6796289	-164	LOC111969219
NC_036850.1	9244829	9154884	9278336	0	itfg1
NC_036850.1	16343113	16318512	16361780	0	rnf111
NC_036850.1	16618565	16605730	16631103	0	LOC111969387
NC_036851.1	4101540	4099900	4250755	0	LOC111969675
NC_036851.1	4200173	4099900	4250755	0	LOC111969675
NC_036851.1	4637907	4516726	4657163	0	LOC111969679
NC_036851.1	5357928	5303546	5442543	0	ppp1r16b
NC_036851.1	6190473	6100204	6217832	0	LOC111969698
NC_036851.1	7526076	7494747	7573481	0	LOC111969723
NC_036851.1	9833643	9741348	9895079	0	LOC111969763
NC_036851.1	11370732	11278746	11435324	0	LOC111969805
NC_036851.1	17826475	17618624	17901402	0	LOC111969935
NC_036851.1	18924458	18920062	18987454	0	LOC111969944
NC_036851.1	19370748	19286006	19470007	0	LOC111969950
NC_036851.1	25782306	25781335	25784084	0	LOC111970589
NC_036851.1	32944458	32937367	32946073	0	LOC111970228
NC_036851.1	43242931	43086027	43526612	0	LOC111970443
NC_036851.1	46159540	46065059	46183346	0	LOC111970486
NC_036851.1	46799699	46762503	46850173	0	LOC111970495
NC_036851.1	48932064	48930854	48934780	0	LOC111970514
NC_036852.1	3884167	3881164	3885690	0	LOC111970897
NC_036852.1	5216136	5205402	5229501	0	LOC111971074
NC_036852.1	7903660	7834126	7938937	0	LOC111971098
NC_036852.1	9943814	9901862	9988567	0	nrp2
NC_036853.1	1709963	1707072	1714382	0	LOC111971954
NC_036853.1	4115138	4077404	4190371	0	LOC111971985
NC_036853.1	6604508	6602730	6626445	0	LOC111971805
NC_036853.1	9541327	9538292	9548931	0	LOC111972079
NC_036853.1	14572915	14505817	14671224	0	LOC111971844
NC_036853.1	14756196	14712264	14763804	0	LOC111971681
NC_036853.1	19884501	19766831	19930583	0	LOC111972260
NC_036853.1	19884501	19867783	19894938	0	LOC111972261
NC_036853.1	21990958	21990334	21991899	0	LOC111971619
NC_036853.1	23556922	23533411	23793661	0	LOC111972342
NC_036853.1	25210670	25204932	25227436	0	LOC111971348
NC_036853.1	25984699	25980277	25996493	0	LOC111971457
NC_036853.1	34808027	34647863	34933748	0	LOC111971375
NC_036853.1	38150011	38085192	38242028	0	LOC111971415
NC_036853.1	38273207	38273835	38281214	-627	LOC111971416
NC_036853.1	38768888	38642583	38856584	0	LOC111971430
NC_036853.1	41051497	41015936	41060837	0	LOC111971483
NC_036853.1	41121555	41105423	41127002	0	LOC111971486
NC_036853.1	41477896	41443241	41529034	0	LOC111971263
NC_036853.1	43803464	43792493	43889847	0	LOC111971549
NC_036854.1	8476915	8305962	8534849	0	LOC111972652
NC_036854.1	14935259	14932755	14941529	0	rars2
NC_036854.1	16597650	16565219	16607615	0	LOC111973476
NC_036854.1	20778748	20778691	20786943	0	LOC111973109
NC_036854.1	21915798	21916289	21924591	-490	acbd3
NC_036854.1	23683393	23670136	23684816	0	LOC111972972
NC_036854.1	23996506	23885936	24026559	0	LOC111972729
NC_036854.1	32113028	32103213	32129809	0	LOC111972848
NC_036854.1	37626590	37601727	37693951	0	arhgap29
NC_036854.1	39915018	39894619	39955199	0	wwp1
NC_036854.1	40150222	40143398	40343680	0	adarb2
NC_036854.1	40533003	40511642	40542019	0	LOC111973068
NC_036854.1	42950795	42933034	42976172	0	LOC111973095
NC_036854.1	44007418	44001183	44033808	0	LOC111973111
NC_036854.1	47168314	47115457	47235478	0	drosha
NC_036854.1	53285031	53198363	53381496	0	LOC111973216
NC_036855.1	978177	898831	1007431	0	LOC111974732
NC_036855.1	991781	898831	1007431	0	LOC111974732
NC_036855.1	6956353	6951344	6983120	0	LOC111974700
NC_036855.1	9940933	9938814	9948353	0	LOC111973790
NC_036855.1	12419272	12285208	12442832	0	LOC111973982
NC_036855.1	12533705	12524725	12535594	0	LOC111974126
NC_036855.1	13475680	13473863	13481239	0	malt1
NC_036855.1	17572156	17568901	17582840	0	tmem233
NC_036855.1	17712397	17703051	17723401	0	LOC111974651
NC_036855.1	18880429	18874637	18887426	0	LOC111973757
NC_036855.1	19630986	19602176	19669741	0	lmx1b
NC_036855.1	24270527	24236303	24287958	0	LOC111974013
NC_036855.1	32105474	32028029	32212750	0	LOC111975140
NC_036855.1	33101708	33099063	33104854	0	LOC111973912
NC_036855.1	40142146	40059673	40164170	0	LOC111974255
NC_036855.1	50141851	50126025	50154970	0	LOC111974035
NC_036855.1	54077317	54075874	54079987	0	LOC111974636
NC_036855.1	55170008	55140062	55228224	0	LOC111974417
NC_036855.1	57126258	57059733	57200150	0	fam189a1
NC_036855.1	60781648	60781050	60787955	0	LOC111974817
NC_036855.1	60834880	60821668	60839405	0	LOC111974622
NC_036855.1	63693201	63683954	63713159	0	LOC111974945
NC_036855.1	66134131	66097672	66152959	0	LOC111974470
NC_036856.1	338178	265214	369690	0	LOC111975900
NC_036856.1	649969	649370	849469	0	adgrl2
NC_036856.1	2218256	2187965	2334016	0	LOC111975330
NC_036856.1	6680464	6572063	6744245	0	patj
NC_036856.1	8391914	8381865	8398833	0	LOC111975914
NC_036856.1	8754664	8749194	8798191	0	LOC111975642
NC_036856.1	9168036	9126569	9218721	0	wdr18
NC_036856.1	9172320	9126569	9218721	0	wdr18
NC_036856.1	9694759	9663636	9725118	0	LOC111975805
NC_036856.1	9722604	9663636	9725118	0	LOC111975805
NC_036856.1	10844500	10770230	10865834	0	LOC111975928
NC_036856.1	11065315	11057612	11070766	0	LOC111975832
NC_036856.1	17958431	17955865	17961226	0	LOC111976092
NC_036856.1	18192770	18168943	18228375	0	LOC111975767
NC_036856.1	18193991	18168943	18228375	0	LOC111975767
NC_036856.1	21899870	21709822	22019134	0	naaladl2
NC_036856.1	22562034	22560635	22578633	0	LOC111975287
NC_036856.1	42019049	41986816	42029779	0	LOC111975512
NC_036857.1	727845	723913	737781	0	LOC111976790
NC_036857.1	3101525	3039927	3128597	0	LOC111976839
NC_036857.1	3122154	3039927	3128597	0	LOC111976839
NC_036857.1	6624016	6588352	6624948	0	dnah12
NC_036857.1	12111738	12101204	12158805	0	LOC111976437
NC_036857.1	14534906	14521421	14541447	0	LOC111976981
NC_036857.1	15252185	15226511	15281925	0	LOC111976998
NC_036857.1	16803744	16770595	16803393	351	LOC111976540
NC_036857.1	17071452	17058520	17099297	0	LOC111976546
NC_036857.1	27934096	27929892	27936137	0	LOC111977260
NC_036857.1	30689098	30670710	30689504	0	LOC111976355
NC_036857.1	34055921	34025584	34160542	0	prkcz
NC_036857.1	34378273	34369540	34414615	0	LOC111976240
NC_036857.1	34971249	34871513	35137775	0	LOC111976655
NC_036857.1	37347871	37305461	37355282	0	LOC111976804
NC_036857.1	38749101	38445358	39160677	0	LOC111976345
NC_036857.1	38749101	38732386	38786926	0	LOC111977262
NC_036858.1	6313277	6306779	6736680	0	LOC111978626
NC_036858.1	7290602	7280161	7294415	0	LOC111978569
NC_036858.1	8044035	7933092	8075990	0	LOC111977905
NC_036858.1	10305547	10203149	10327542	0	LOC111977771
NC_036858.1	11469447	11462982	11479339	0	LOC111978041
NC_036858.1	11929678	11898192	11952364	0	itga3
NC_036858.1	14199090	14096372	14397584	0	LOC111978563
NC_036858.1	18149485	18109364	18151141	0	LOC111977837
NC_036858.1	35120959	35107970	35124415	0	LOC111978763
NC_036858.1	49376286	49145974	49416381	0	LOC111977944
NC_036858.1	50676596	50629534	50682004	0	LOC111977857
NC_036858.1	56050162	55960920	56190855	0	ankfn1
NC_036858.1	56091239	55960920	56190855	0	ankfn1
NC_036858.1	61517183	60443622	61709210	0	macrod2
NC_036858.1	62386313	62381839	62395885	0	LOC111977750
NC_036858.1	66907693	66873752	66920109	0	LOC111978004
NC_036859.1	3603511	3586975	3624011	0	LOC111979524
NC_036859.1	7464926	7371886	7470583	0	LOC111979559
NC_036859.1	8458311	8434665	8461704	0	LOC111979708
NC_036859.1	9528161	9455140	9591638	0	LOC111979283
NC_036859.1	24532717	24520920	24556748	0	LOC111979816
NC_036859.1	27422988	27359691	27423833	0	LOC111979143
NC_036859.1	28225747	28219645	28262373	0	LOC111979791
NC_036859.1	33247647	33240648	33253265	0	LOC111979668
NC_036859.1	34549175	34548791	34550251	0	LOC111978898
NC_036860.1	1239415	1237616	1241462	0	LOC111980247
NC_036860.1	2775406	2773930	2806823	0	LOC111980921
NC_036860.1	3092569	3081914	3092720	0	LOC111979913
NC_036860.1	11239159	11128421	11287532	0	LOC111981982
NC_036860.1	14214773	14181137	14226127	0	LOC111981682
NC_036860.1	14505682	14495709	14511869	0	LOC111982004
NC_036860.1	15809421	15778085	15842964	0	LOC111982062
NC_036860.1	28378826	28349320	28384461	0	LOC111981042
NC_036860.1	28921993	28750313	29132192	0	LOC111981035
NC_036860.1	31598922	31596825	31638620	0	LOC111980254
NC_036860.1	39126978	39112594	39132639	0	LOC111980744
NC_036860.1	40638346	40630307	40753962	0	LOC111981772
NC_036860.1	40951989	40904615	40981140	0	LOC111980162
NC_036860.1	40969841	40904615	40981140	0	LOC111980162
NC_036860.1	40970044	40904615	40981140	0	LOC111980162
NC_036860.1	43750678	43741690	43751529	0	LOC111979983
NC_036860.1	57591933	57587804	57592696	0	skp2
NC_036860.1	57650071	57630237	57716883	0	LOC111980022
NC_036860.1	59951305	59941824	59952591	0	LOC111981234
NC_036860.1	60971016	60928296	60973028	0	LOC111981917
NC_036860.1	63354197	63328365	63357482	0	LOC111980051
NC_036860.1	64922414	64895521	64922825	0	LOC111980377
NC_036860.1	77666546	77664184	77672706	0	elac2
NC_036861.1	3207102	3206897	3227401	0	LOC111982461
NC_036861.1	5821608	5681358	6172830	0	LOC111982340
NC_036861.1	5821608	5795125	5830026	0	LOC111982281
NC_036861.1	6245599	6234806	6244821	778	LOC111982263
NC_036862.1	1610958	1562228	1615243	0	atg16l1
NC_036862.1	6079123	6046443	6095168	0	LOC111949635
NC_036862.1	22757120	22755787	22782201	0	LOC111949837
NC_036862.1	27460070	27458358	27459922	148	LOC111982705
NC_036862.1	34144743	34039731	34337098	0	LOC111949361
NC_036863.1	4421678	4397774	4431042	0	LOC111950756
NC_036863.1	10499782	10479376	10658186	0	doc2b
NC_036863.1	12170836	12123128	12191198	0	LOC111950460
NC_036863.1	13160521	13156076	13198105	0	LOC111950334
NC_036863.1	20922598	20888086	20949408	0	LOC111950310
NC_036863.1	25561010	25527693	25609932	0	LOC111950687
NC_036863.1	28605524	28597266	28618954	0	LOC111950298
NC_036863.1	29407840	29400499	29415231	0	LOC111950279
NC_036863.1	30070026	30070917	30075356	-890	LOC111950670
NC_036863.1	36223966	36141962	36230588	0	LOC111951011
NC_036863.1	36960062	36951657	36961636	0	LOC111950600
NC_036863.1	39792040	39781401	39793539	0	tmprss15
NC_036863.1	40482796	40468677	40518815	0	LOC111950924
NC_036863.1	42326655	42313342	42349305	0	LOC111950564
NC_036863.1	42684151	42679586	42685203	0	LOC111950170
NC_036864.1	3505720	3419249	3547988	0	LOC111951302
NC_036864.1	3505720	3488383	3507504	0	LOC111951303
NC_036865.1	4274821	4272534	4340101	0	lrrfip2
NC_036865.1	5308989	5293678	5315261	0	LOC111951926
NC_036866.1	391808	390143	500440	0	LOC111952653
NC_036866.1	4363733	4357650	4437142	0	LOC111952957
NC_036866.1	7710991	7563361	7722398	0	LOC111952600
NC_036866.1	11931570	11928394	11937940	0	LOC111952263
NC_036866.1	14190089	14176317	14220888	0	LOC111952830
NC_036866.1	17878284	17877736	17878962	0	LOC111952548
NC_036866.1	20569966	20534380	20578135	0	LOC111952990
NC_036866.1	25045074	25017669	25128800	0	LOC111952417
NC_036866.1	33093134	33080192	33261658	0	furin
NC_036866.1	33093134	33086146	33095737	0	LOC111952768
NC_036866.1	33397317	33382374	33440265	0	LOC111952437
NC_036866.1	39348566	39302204	39375601	0	LOC111952514
NC_036866.1	42199617	42185691	42207460	0	LOC111952501
NC_036866.1	43664237	43591690	43719392	0	LOC111952237
NC_036866.1	45411911	45408046	45420315	0	LOC111952420
NC_036866.1	46214533	46195838	46244961	0	cntn1
NC_036866.1	47838549	47702144	47992182	0	LOC111952472
NC_036866.1	47906031	47702144	47992182	0	LOC111952472
NC_036866.1	48829924	48824878	48846517	0	LOC111952536
NC_036867.1	447015	399889	486535	0	LOC111953831
NC_036867.1	1548849	1546496	1553438	0	LOC111953229
NC_036867.1	2509173	2504433	2522267	0	LOC111953785
NC_036867.1	6054713	6042147	6342458	0	LOC111953307
NC_036867.1	6743866	6710123	6794151	0	LOC111953231
NC_036867.1	7048142	6890310	7056990	0	LOC111953872
NC_036867.1	7256555	7255318	7257227	0	LOC111953630
NC_036867.1	9393016	9297428	9404142	0	vopp1
NC_036867.1	10499470	10498169	10531463	0	LOC111953428
NC_036867.1	14055462	14053757	14060326	0	LOC111953761
NC_036867.1	16098110	16080245	16143655	0	colec12
NC_036867.1	17631709	17451781	17648317	0	LOC111953900
NC_036867.1	22976934	22802002	23014974	0	LOC111953148
NC_036867.1	27547428	27543460	27576999	0	LOC111953652
NC_036867.1	27569532	27543460	27576999	0	LOC111953652
NC_036867.1	32040511	32005027	32186413	0	LOC111953345
NC_036867.1	32088226	32005027	32186413	0	LOC111953345
NC_036867.1	32208875	32197418	32250565	0	LOC111953346
NC_036867.1	37049624	37031887	37078287	0	LOC111953637
NC_036868.1	2268255	2259457	2274957	0	LOC111954178
NC_036868.1	3281509	3272646	3285694	0	LOC111954065
NC_036868.1	6591631	6502605	6629225	0	LOC111954568
NC_036868.1	10234917	10233501	10250620	0	LOC111954401
NC_036868.1	10804853	10801857	10840027	0	LOC111954639
NC_036868.1	15461126	15447822	15473079	0	LOC111954105
NC_036868.1	29230849	29228085	29235106	0	LOC111954663
NC_036868.1	31952093	31948506	32044862	0	LOC111954143
NC_036869.1	1082651	1064332	1099192	0	LOC111955141
NC_036869.1	5005550	4980263	5034869	0	LOC111954788
NC_036869.1	5445091	5354647	5549005	0	LOC112067872
NC_036869.1	5864603	5861360	6055132	0	trps1
NC_036869.1	5870441	5861360	6055132	0	trps1
NC_036869.1	9217882	9191668	9234045	0	LOC111955011
NC_036869.1	10199400	10185476	10208237	0	LOC111955084
NC_036869.1	12823946	12767258	12895225	0	LOC111955090
NC_036869.1	13351273	13344898	13351894	0	LOC111955223
NC_036869.1	15065937	15052577	15088388	0	LOC111955139
NC_036869.1	16873749	16752574	16883138	0	LOC111954961
NC_036869.1	19734996	19730814	19735756	0	LOC111954884
NC_036869.1	22885107	22883554	22894618	0	LOC111954912
NC_036870.1	5106668	5058738	5121932	0	LOC111955465
NC_036870.1	5778432	5756002	5802472	0	LOC111956028
NC_036870.1	7758506	7757653	7761560	0	LOC111955994
NC_036870.1	9261894	9250951	9323338	0	LOC111955662
NC_036870.1	9516737	9453398	9534132	0	LOC111956214
NC_036870.1	16132243	16127293	16163576	0	LOC111955511
NC_036870.1	17746750	17740534	17770283	0	LOC111955515
NC_036870.1	20543497	20532993	20552001	0	LOC111955574
NC_036870.1	20543497	20539244	20544222	0	nkain1
NC_036870.1	21439149	21432028	21442501	0	LOC111955547
NC_036870.1	26678279	26423619	26771611	0	LOC111955777
NC_036871.1	3458316	3456262	3459030	0	LOC111956265
NC_036871.1	5331156	5265380	5433014	0	LOC111956855
NC_036871.1	8632773	8630674	8662090	0	LOC111956958
NC_036871.1	10291926	10266560	10297584	0	LOC111956374
NC_036871.1	13054338	13048605	13068986	0	LOC111956810
NC_036871.1	16384090	16205069	16458644	0	LOC111956389
NC_036871.1	17133121	17084849	17327446	0	LOC111956486
NC_036871.1	20710777	20685889	20842413	0	LOC111956847
NC_036871.1	21655219	21623543	21688691	0	LOC111957264
NC_036871.1	22526596	22511034	22532429	0	LOC111956977
NC_036871.1	28229949	27980949	28305777	0	LOC111956608
NC_036871.1	28472475	28386055	28559739	0	LOC111956920
NC_036871.1	30505380	30501706	30508598	0	LOC111956775
NC_036871.1	31590945	31575449	31592461	0	LOC111956620
NC_036871.1	32721779	32712422	32738503	0	LOC111957152
NC_036872.1	1299054	1195037	1304260	0	LOC111958222
NC_036872.1	1910263	1711397	2417027	0	LOC111957531
NC_036872.1	2298951	1711397	2417027	0	LOC111957531
NC_036872.1	2405190	1711397	2417027	0	LOC111957531
NC_036872.1	7508837	7507069	7558355	0	LOC111957802
NC_036872.1	7694947	7692064	7708973	0	LOC111957973
NC_036872.1	7829862	7824928	7851738	0	pole
NC_036872.1	7962000	7951106	7969613	0	LOC111958119
NC_036872.1	10113491	10095510	10167873	0	LOC111958112
NC_036872.1	12661056	12535939	12663496	0	cux2
NC_036872.1	14501742	14458222	14522852	0	LOC111958060
NC_036872.1	16107828	16094240	16113085	0	LOC111957834
NC_036872.1	17611419	17603472	17615386	0	LOC111957496
NC_036872.1	20218646	20205767	20240040	0	inpp5j
NC_036872.1	23667581	23583806	23674086	0	LOC111957857
NC_036872.1	23739640	23705640	23824282	0	ssbp2
NC_036872.1	24045655	24033833	24061715	0	LOC111958214
NC_036872.1	25296226	25292857	25299715	0	LOC111957761
NC_036872.1	29145263	29026437	29251468	0	LOC111957478
NC_036872.1	32290434	32164904	32619560	0	LOC111957575
NC_036872.1	32290434	32223053	32309286	0	LOC111958061
NC_036872.1	37662991	37573148	37664068	0	LOC111957594
NC_036873.1	4774172	4724456	4821791	0	LOC111958357
NC_036874.1	2443093	2441189	2443166	0	LOC111958978
NC_036874.1	3840630	3832154	3841395	0	LOC111959056
NC_036874.1	4591460	4574413	4600906	0	LOC111958634
NC_036874.1	5935438	5935591	5939902	-152	LOC111958744
NC_036874.1	6238602	6230615	6243508	0	LOC111958914
NC_036874.1	7345317	7340383	7369273	0	LOC111958664
NC_036874.1	8325178	8321945	8330841	0	LOC111958901
NC_036874.1	14784844	14764566	14804926	0	gnl2
NC_036874.1	19559467	19553476	19570275	0	LOC111959024
NC_036874.1	19930524	19910940	19941377	0	LOC111959179
NC_036874.1	20704275	20688640	20710100	0	LOC111959200
NC_036875.1	3593948	3514937	3792178	0	nalcn
NC_036875.1	3784849	3514937	3792178	0	nalcn
NC_036875.1	6719110	6700777	6739586	0	LOC111959912
NC_036875.1	7055251	7023223	7055854	0	LOC111959620
NC_036875.1	7939765	7938053	7946106	0	LOC111959609
NC_036875.1	8023852	8021436	8259543	0	LOC111959422
NC_036875.1	8075480	8021436	8259543	0	LOC111959422
NC_036875.1	8076998	8021436	8259543	0	LOC111959422
NC_036875.1	9695432	9569775	9710022	0	pkp4
NC_036875.1	10801150	10799022	10811001	0	galnt3
NC_036875.1	12280098	12277983	12287239	0	cir1
NC_036875.1	15422882	15352729	15651770	0	LOC111959747
NC_036875.1	21639325	21563632	21655770	0	LOC111959485
NC_036875.1	22381911	22328503	22497175	0	LOC111959231
NC_036875.1	24747345	24656874	24828402	0	LOC111959448
NC_036875.1	28752912	28746801	28767239	0	LOC111959480
NC_036875.1	30858429	30855140	30883833	0	bard1
NC_036875.1	35910129	35836436	35939355	0	LOC111959491
NC_036876.1	1973231	1969188	1987665	0	LOC111960136
NC_036876.1	2065379	2061169	2119683	0	LOC111960015
NC_036876.1	3016968	2976717	3052922	0	LOC111960386
NC_036876.1	3592433	3578477	3596546	0	lg37h20orf27
NC_036876.1	7721422	7599548	8068881	0	LOC111960007
NC_036876.1	10899666	10897079	10900051	0	LOC111960383
NC_036876.1	11839586	11836106	11847506	0	LOC111960196
NC_036876.1	12191478	12039517	12552300	0	LOC111960288
NC_036876.1	19458452	19133515	19527944	0	col25a1
NW_019942505.1	1374836	1323977	1385316	0	LOC112068032
NW_019942507.1	413975	394711	430185	0	LOC112068043
NW_019942507.1	500077	493575	544734	0	LOC112068053
NW_019942514.1	1891895	1841800	1892980	0	LOC112068076
NW_019942514.1	4844029	4838313	4898985	0	rnf144a
NW_019942515.1	396847	373413	418390	0	LOC112068124
NW_019942526.1	107472	93519	110093	0	LOC112068193
NW_019942528.1	1532406	1512861	1595978	0	LOC112068216
NW_019942548.1	119115	25361	209456	0	LOC112068302
NW_019942548.1	400664	356273	415556	0	LOC112068301
NW_019942566.1	64503	53574	68293	0	LOC112068424
NW_019942585.1	72770	39824	152621	0	LOC112068639
NW_019942597.1	67719	64540	121352	0	LOC112068761
NW_019942601.1	502203	500755	538530	0	LOC112068807
NW_019942601.1	762430	760910	771973	0	LOC112068799
NW_019942619.1	287192	215303	342624	0	LOC112068974
NW_019942621.1	164892	165886	180178	-993	LOC112068981
NW_019942623.1	383460	317706	389469	0	LOC112068998
NW_019942631.1	308631	231431	388763	0	LOC112069033
NW_019942645.1	362700	359971	369223	0	LOC112069135
NW_019942665.1	319965	308227	377181	0	LOC112069286
NW_019942676.1	104317	67746	127771	0	LOC112069358
NW_019942677.1	277002	91198	369444	0	LOC112069370
NW_019942677.1	307000	91198	369444	0	LOC112069370
NW_019942687.1	93929	86981	96832	0	LOC112069447
NW_019942702.1	28517	23536	32912	0	LOC112069562
NW_019942708.1	362104	357236	424845	0	LOC112069586
NW_019942711.1	97166	94318	112247	0	LOC112067769
NW_019942712.1	118958	118911	118997	0	trnay-gua
NW_019942714.1	214894	211277	217459	0	LOC112069654
NW_019942715.1	242003	217841	245675	0	adcy3
NW_019942740.1	270581	267283	271784	0	LOC112069824
NW_019942746.1	271343	244773	294810	0	LOC112069852
NW_019942750.1	20348	18266	44632	0	LOC112069870
NW_019942753.1	76300	74517	83117	0	LOC112069895
NW_019942755.1	77255	76729	135785	0	LOC112069908
NW_019942776.1	37563	23527	44430	0	LOC112070025
NW_019942776.1	70378	44402	96384	0	LOC112070024
NW_019942792.1	22453	20293	28879	0	LOC112070149
NW_019942795.1	121043	112395	192893	0	LOC112070165
NW_019942823.1	189442	187077	191777	0	LOC112070330
NW_019942870.1	56810	35277	63469	0	LOC112070619
NW_019942872.1	42375	41000	77584	0	LOC112070639
NW_019942950.1	38974	10841	41888	0	LOC112071053
NW_019942982.1	96018	87447	104091	0	LOC112071227
NW_019942995.1	93538	82063	96607	0	LOC112071276
NW_019943000.1	217159	210258	216906	253	LOC112071299
NW_019943096.1	58063	53531	57600	463	LOC112071729
NW_019943096.1	68553	63838	73970	0	LOC112071732
NW_019943121.1	90021	65066	97217	0	LOC112071833
NW_019943166.1	152053	146388	156572	0	kyat3
NW_019943179.1	239596	238857	267588	0	LOC112072041
NW_019943264.1	216236	216418	261831	-181	LOC112072369
NW_019943300.1	39180	37046	65727	0	LOC112072495
NW_019943312.1	67268	41444	143794	0	LOC112072554
NW_019943343.1	93079	90703	94434	0	ndufaf1
NW_019943434.1	133824	110522	133593	231	LOC112072943
NW_019943451.1	91196	71435	104464	0	LOC112072984
NW_019943516.1	92947	73733	107495	0	gba2
NW_019943516.1	123036	107509	122551	485	rgp1
NW_019943516.1	123036	122694	124335	0	msmp
NW_019943516.1	139110	124375	147789	0	LOC112073198
NW_019943520.1	112212	105609	115534	0	LOC112073224
NW_019943524.1	113662	65300	166660	0	abca3
NW_019943576.1	68853	67363	74248	0	LOC112073383
NW_019943586.1	135972	135059	160484	0	LOC112073421
NW_019943638.1	227	303	740	-75	LOC112073596
NW_019943684.1	89427	67251	96822	0	LOC112073773
NW_019943701.1	52024	43673	54619	0	LOC112073806
NW_019943728.1	30678	16479	58596	0	LOC112073883
NW_019943802.1	11099	10507	12907	0	LOC112074073
NW_019944182.1	57262	31086	77720	0	LOC112074941
NW_019944216.1	14916	14519	16891	0	LOC112074992
NW_019944244.1	8851	8591	77593	0	LOC112075037
NW_019944272.1	74258	179	75732	0	LOC112075090
NW_019944386.1	47333	43422	69834	0	LOC112075333
NW_019944388.1	62826	58885	66746	0	LOC112075336
NW_019944642.1	95796	91453	98008	0	LOC112075724
NW_019944805.1	11277	179	24202	0	LOC112076033
NW_019944928.1	36939	32409	42367	0	LOC112076260
NW_019944928.1	36939	36154	36229	710	LOC112076262
NW_019945274.1	29961	26191	36546	0	LOC112076762
NW_019945363.1	4860	2284	37237	0	LOC112076855
NW_019945764.1	16695	13156	30336	0	LOC112077371
NW_019946010.1	28499	24001	36763	0	LOC112077599
NW_019946158.1	24216	21116	27791	0	LOC112077756
NW_019946209.1	30315	1527	32296	0	LOC112077815
NW_019946545.1	22579	12377	50384	0	trip4
NW_019946646.1	31184	29351	31909	0	LOC112078194
NW_019947751.1	6862	6846	15950	0	LOC112078915
NW_019948838.1	21988	11314	21083	905	tubgcp4
NW_019957522.1	595818	527976	601131	0	slc39a10
NW_019957528.1	298360	289711	431333	0	LOC112080381
NW_019957528.1	338961	289711	431333	0	LOC112080381
NW_019957534.1	13648	8888	23100	0	LOC112080416
NW_019957548.1	298054	86127	339662	0	ptprt
NW_019957555.1	84188	81268	85276	0	LOC112080536
NW_019957565.1	513386	491869	514628	0	LOC112080599
NW_019957583.1	86263	87106	96277	-842	LOC112080685
NW_019957641.1	62304	43700	63776	0	LOC112080874
NW_019957706.1	43972	44014	70765	-41	LOC112081033
NW_019944272.1	74258	179	75732	0	LOC112075090
NW_019944386.1	47333	43422	69834	0	LOC112075333
NW_019944388.1	62826	58885	66746	0	LOC112075336
NW_019944642.1	95796	91453	98008	0	LOC112075724
NW_019944805.1	11277	179	24202	0	LOC112076033
NW_019944928.1	36939	32409	42367	0	LOC112076260
NW_019944928.1	36939	36154	36229	710	LOC112076262
NW_019945274.1	29961	26191	36546	0	LOC112076762
NW_019945363.1	4860	2284	37237	0	LOC112076855
NW_019945814.1	37963	34545	38039	0	sigmar1
NW_019946158.1	24216	21116	27791	0	LOC112077756
NW_019946209.1	30315	1527	32296	0	LOC112077815
NW_019946545.1	22579	12377	50384	0	trip4
NW_019946646.1	31184	29351	31909	0	LOC112078194
NW_019948838.1	21988	11314	21083	905	tubgcp4
NW_019957522.1	595818	527976	601131	0	slc39a10
NW_019957534.1	13648	8888	23100	0	LOC112080416
NW_019957534.1	13648	13267	32900	0	arsg
NW_019957548.1	298054	86127	339662	0	ptprt
NW_019957555.1	84188	81268	85276	0	LOC112080536
NW_019957565.1	513386	491869	514628	0	LOC112080599
NW_019957583.1	86263	87106	96277	-842	LOC112080685
NW_019957641.1	62304	43700	63776	0	LOC112080874
NW_019957689.1	88106	82184	96959	0	LOC112081007
NW_019957706.1	43972	44014	70765	-41	LOC112081033
