# Supplementary material for: Defining Conservation Units in a Highly Diverse Species: A Case on Arctic Charr
Source: Evol Appl. 2025 Dec 28;19(1):e70190. doi: 10.1111/eva.70190 (PMC12745347; doi:10.1111/eva.70190)
Supplement: Supplementary file 1 — Figure S1: Plots showing the values of two estimators DLK2 and FSTIS estimates across the various K (number of genetic clusters) tested in admixture analysis to determine the most likely number of K. Figure S2: Violin plot of Expected Heterozygosity, Nucleotide Diversity and Observed Heterozygosity ranges for all populations. Black dot represents the mean values. Figure S3: Redundancy analysis plot showing the directions each uncorrelated variables pull in across RDA1 and RDA2. Colours represent each of the individual populations in the dataset. Figure S4: R‐squared importance plots for uncorrelated environmental variables in explaining (A) adaptive variance (N = 1,104 SNPs) and (B) variance of climate associated SNPs used for genetic offset analysis (N = 235 SNPs). Figure S5: Principal component analysis run on the 10 uncorrelated environmental variables used to identify the putatively adaptive SNPs. (A) shows the placements of each lake of origin on PC1 and PC2 while (B) shows the corresponding loadings of each of the environmental variables. Figure S6: EV1 vs EV2 from PCA using SNPs (N = 1087) identified from a redundancy analysis when using admixture proportions to control for neutral structure. Individuals are coloured by lake of origin. Figure S7: EV1 vs EV2 from PCA using SNPs (N = 1104) identified from a redundancy analysis run using population level allele frequencies rather than individual SNP calls. Individuals are coloured by lake of origin. Figure S8: Plot of geographic distribution of populations. Figure S9: Relationship between genetic offset scores and levels of observed heterozygosity. Populations in the same lake of origin (i.e., ecotype pairs) are given the same offset score. Figure S10: Genetic offset scores vs latitude under two RCP scenarios, RCP 4.5 (in blue) and RCP 8.5 (orange). Each point represents a different lake of origin. Figure S11: The relationship between genetic offset and distance to sea when only using populations with five or mo [file EVA-19-e70190-s001.zip › eva70190-sup-0007-TableS11.xlsx]

## Sheet: TableS2_ORA_BP
GO.ID	Term	Annotated	Significant	Expected	weightFisher
GO:0003290	atrial septum secundum morphogenesis	5	2	0.09	0.0029
GO:0006266	DNA ligation	6	2	0.1	0.0042
GO:1904647	response to rotenone	6	2	0.1	0.0042
GO:0048617	embryonic foregut morphogenesis	7	2	0.12	0.0059
GO:0001702	gastrulation with mouth forming second	44	4	0.76	0.0068
GO:0003229	ventricular cardiac muscle tissue development	94	4	1.62	0.0077
GO:0035307	positive regulation of protein dephosphorylation	44	4	0.76	0.0077
GO:0002028	regulation of sodium ion transport	97	4	1.68	0.0109
GO:0006260	DNA replication	162	7	2.8	0.0116
GO:2001045	negative regulation of integrin-mediated signaling pathway	10	2	0.17	0.0122
GO:1903671	negative regulation of sprouting angiogenesis	14	3	0.24	0.0145
GO:0001886	endothelial cell morphogenesis	11	2	0.19	0.0147
GO:0003289	atrial septum primum morphogenesis	11	2	0.19	0.0147
GO:0030514	negative regulation of BMP signaling pathway	57	4	0.98	0.0166
GO:0033002	muscle cell proliferation	246	8	4.25	0.0169
GO:0060840	artery development	1	1	0.02	0.0172
GO:0003017	lymph circulation	1	1	0.02	0.0173
GO:0006589	octopamine biosynthetic process	1	1	0.02	0.0173
GO:0010215	cellulose microfibril organization	1	1	0.02	0.0173
GO:0015714	phosphoenolpyruvate transport	1	1	0.02	0.0173
GO:0015964	diadenosine triphosphate catabolic process	1	1	0.02	0.0173
GO:0021775	smoothened signaling pathway involved in ventral spinal cord interneuron specification	1	1	0.02	0.0173
GO:0021776	smoothened signaling pathway involved in spinal cord motor neuron cell fate specification	1	1	0.02	0.0173
GO:0021919	BMP signaling pathway involved in spinal cord dorsal/ventral patterning	1	1	0.02	0.0173
GO:0022018	lateral ganglionic eminence cell proliferation	1	1	0.02	0.0173
GO:0030242	autophagy of peroxisome	1	1	0.02	0.0173
GO:0033621	nuclear-transcribed mRNA catabolic process, meiosis-specific transcripts	1	1	0.02	0.0173
GO:0040031	snRNA modification	1	1	0.02	0.0173
GO:0043137	DNA replication, removal of RNA primer	1	1	0.02	0.0173
GO:0060366	lambdoid suture morphogenesis	1	1	0.02	0.0173
GO:0060367	sagittal suture morphogenesis	1	1	0.02	0.0173
GO:0060464	lung lobe formation	1	1	0.02	0.0173
GO:0060731	positive regulation of intestinal epithelial structure maintenance	139	5	2.4	0.0173
GO:0060873	anterior semicircular canal development	1	1	0.02	0.0173
GO:0070144	mitochondrial arginyl-tRNA aminoacylation	1	1	0.02	0.0173
GO:0070413	trehalose metabolism in response to stress	1	1	0.02	0.0173
GO:0070715	sodium-dependent organic cation transport	1	1	0.02	0.0173
GO:1902603	carnitine transmembrane transport	1	1	0.02	0.0173
GO:1902801	regulation of siRNA-independent facultative heterochromatin formation	1	1	0.02	0.0173
GO:1903459	mitotic DNA replication lagging strand elongation	1	1	0.02	0.0173
GO:1905204	negative regulation of connective tissue replacement	1	1	0.02	0.0173
GO:1905905	pharyngeal gland morphogenesis	1	1	0.02	0.0173
GO:0071374	cellular response to parathyroid hormone stimulus	12	2	0.21	0.0174
GO:0045668	negative regulation of osteoblast differentiation	58	4	1	0.0176
GO:0010666	positive regulation of cardiac muscle cell apoptotic process	13	2	0.22	0.0204
GO:0021707	cerebellar granule cell differentiation	14	2	0.24	0.0235
GO:0032930	positive regulation of superoxide anion generation	14	2	0.24	0.0235
GO:0032940	secretion by cell	995	17	17.19	0.0242
GO:0042149	cellular response to glucose starvation	38	3	0.66	0.0273
GO:0014898	cardiac muscle hypertrophy in response to stress	26	3	0.45	0.03
GO:0021819	layer formation in cerebral cortex	16	2	0.28	0.0303
GO:0014066	regulation of phosphatidylinositol 3-kinase signaling	1942	46	33.56	0.0311
GO:0051128	regulation of cellular component organization	89	4	1.54	0.0316
GO:0003143	embryonic heart tube morphogenesis	106	4	1.83	0.0337
GO:0006278	RNA-templated DNA biosynthetic process	45	3	0.78	0.0339
GO:0006541	glutamine metabolic process	17	2	0.29	0.034
GO:0023052	signaling	30	2	0.52	0.0341
GO:0046639	negative regulation of alpha-beta T cell differentiation	21	2	0.36	0.0341
GO:0061550	cranial ganglion development	2	1	0.03	0.0341
GO:0002860	positive regulation of natural killer cell mediated cytotoxicity directed against tumor cell target	2	1	0.03	0.0342
GO:0006526	arginine biosynthetic process	2	1	0.03	0.0342
GO:0010216	maintenance of DNA methylation	2	1	0.03	0.0342
GO:0010223	secondary shoot formation	2	1	0.03	0.0342
GO:0018057	peptidyl-lysine oxidation	2	1	0.03	0.0342
GO:0020028	endocytic hemoglobin import into cell	2	1	0.03	0.0342
GO:0031508	pericentric heterochromatin formation	2	1	0.03	0.0342
GO:0034983	peptidyl-lysine deacetylation	2	1	0.03	0.0342
GO:0042271	susceptibility to natural killer cell mediated cytotoxicity	2	1	0.03	0.0342
GO:0044205	'de novo' UMP biosynthetic process	2	1	0.03	0.0342
GO:0044210	'de novo' CTP biosynthetic process	2	1	0.03	0.0342
GO:0044691	tooth eruption	2	1	0.03	0.0342
GO:0045004	DNA replication proofreading	2	1	0.03	0.0342
GO:0045315	positive regulation of compound eye photoreceptor development	2	1	0.03	0.0342
GO:0045870	positive regulation of single stranded viral RNA replication via double stranded DNA intermediate	2	1	0.03	0.0342
GO:0045984	negative regulation of pyrimidine nucleobase metabolic process	2	1	0.03	0.0342
GO:0048653	anther development	2	1	0.03	0.0342
GO:0060370	susceptibility to T cell mediated cytotoxicity	2	1	0.03	0.0342
GO:0070478	nuclear-transcribed mRNA catabolic process, 3'-5' exonucleolytic nonsense-mediated decay	2	1	0.03	0.0342
GO:0070481	nuclear-transcribed mRNA catabolic process, non-stop decay	2	1	0.03	0.0342
GO:0090673	endothelial cell-matrix adhesion	2	1	0.03	0.0342
GO:1900163	positive regulation of phospholipid scramblase activity	2	1	0.03	0.0342
GO:1902616	acyl carnitine transmembrane transport	2	1	0.03	0.0342
GO:1904447	folate import across plasma membrane	2	1	0.03	0.0342
GO:1905463	negative regulation of DNA duplex unwinding	2	1	0.03	0.0342
GO:1990575	mitochondrial L-ornithine transmembrane transport	2	1	0.03	0.0342
GO:2000570	positive regulation of T-helper 2 cell activation	2	1	0.03	0.0342
GO:2000753	positive regulation of glucosylceramide catabolic process	2	1	0.03	0.0342
GO:2000755	positive regulation of sphingomyelin catabolic process	3943	73	68.14	0.0342
GO:0120036	plasma membrane bounded cell projection organization	1551	40	26.8	0.0375
GO:0003281	ventricular septum development	102	4	1.76	0.0376
GO:0048672	positive regulation of collateral sprouting	18	2	0.31	0.0378
GO:0060045	positive regulation of cardiac muscle cell proliferation	18	2	0.31	0.0378
GO:0060134	prepulse inhibition	18	2	0.31	0.0378
GO:0070932	histone H3 deacetylation	18	2	0.31	0.0378
GO:0071803	positive regulation of podosome assembly	18	2	0.31	0.0378
GO:0071277	cellular response to calcium ion	74	4	1.28	0.0386
GO:0045652	regulation of megakaryocyte differentiation	44	3	0.76	0.0399
GO:0007635	chemosensory behavior	51	4	0.88	0.041
GO:0001764	neuron migration	214	8	3.7	0.0416
GO:0030324	lung development	222	7	3.84	0.0442
GO:0051092	positive regulation of NF-kappaB transcription factor activity	78	4	1.35	0.0455
GO:0097421	liver regeneration	47	3	0.81	0.047
GO:0001501	skeletal system development	585	12	10.11	0.0499
