# Supplementary material for: Defining Conservation Units in a Highly Diverse Species: A Case on Arctic Charr
Source: Evol Appl. 2025 Dec 28;19(1):e70190. doi: 10.1111/eva.70190 (PMC12745347; doi:10.1111/eva.70190)
Supplement: Supplementary file 1 — Figure S1: Plots showing the values of two estimators DLK2 and FSTIS estimates across the various K (number of genetic clusters) tested in admixture analysis to determine the most likely number of K. Figure S2: Violin plot of Expected Heterozygosity, Nucleotide Diversity and Observed Heterozygosity ranges for all populations. Black dot represents the mean values. Figure S3: Redundancy analysis plot showing the directions each uncorrelated variables pull in across RDA1 and RDA2. Colours represent each of the individual populations in the dataset. Figure S4: R‐squared importance plots for uncorrelated environmental variables in explaining (A) adaptive variance (N = 1,104 SNPs) and (B) variance of climate associated SNPs used for genetic offset analysis (N = 235 SNPs). Figure S5: Principal component analysis run on the 10 uncorrelated environmental variables used to identify the putatively adaptive SNPs. (A) shows the placements of each lake of origin on PC1 and PC2 while (B) shows the corresponding loadings of each of the environmental variables. Figure S6: EV1 vs EV2 from PCA using SNPs (N = 1087) identified from a redundancy analysis when using admixture proportions to control for neutral structure. Individuals are coloured by lake of origin. Figure S7: EV1 vs EV2 from PCA using SNPs (N = 1104) identified from a redundancy analysis run using population level allele frequencies rather than individual SNP calls. Individuals are coloured by lake of origin. Figure S8: Plot of geographic distribution of populations. Figure S9: Relationship between genetic offset scores and levels of observed heterozygosity. Populations in the same lake of origin (i.e., ecotype pairs) are given the same offset score. Figure S10: Genetic offset scores vs latitude under two RCP scenarios, RCP 4.5 (in blue) and RCP 8.5 (orange). Each point represents a different lake of origin. Figure S11: The relationship between genetic offset and distance to sea when only using populations with five or mo [file EVA-19-e70190-s001.zip › eva70190-sup-0004-TableS5.xlsx]

## Sheet: Table4_FST
	a_Bhadid_Luachriach	a_Garbh_bhaid_Mor	Ard_Achadh	Arkaig_Bn	Arkaig_Pl	Awe_Bn	Awe_Pl	Bodlyn	Braig_horrisdale	Brora	Bruicheach	Bunaveela	Calder	Conniston	Coulin	Damh	Doine	Doon	Dubh	Dughaill_Bn	Dughaill_Pl	Duntelchaig	Earn	Eck	Ericht_Bn	Ericht_Pl	Fannich	Finn	Garry	Insh	Kindrum	Laggan	Langavat	Lee	Loch	Lochy_Bn	Lochy_Pl	Lubnaig	Luichart	Maree	Meadie	Mealt	Merkland	More	Morie	Nam_Brac	naSealga_Bn	naSealga_Pl	Naver
a_Bhadid_Luachriach	0
a_Garbh_bhaid_Mor	0.310572	0
Ard_Achadh	0.333811	0.424771	0
Arkaig_Bn	0.238525	0.31047	0.333787	0
Arkaig_Pl	0.225933	0.291789	0.316173	0.171979	0
Awe_Bn	0.216616	0.281954	0.29755	0.19366	0.188888	0
Awe_Pl	0.224076	0.290421	0.307376	0.199674	0.19607	0.06346	0
Bodlyn	0.21474	0.309465	0.332	0.213152	0.187952	0.176069	0.186731	0
Braig_horrisdale	0.286745	0.367982	0.385907	0.281544	0.26657	0.252379	0.262507	0.270956	0
Brora	0.267846	0.35214	0.377844	0.26382	0.240974	0.226821	0.23786	0.251147	0.32308	0
Bruicheach	0.287412	0.365783	0.384612	0.27476	0.258876	0.250868	0.260647	0.268769	0.333685	0.317516	0
Bunaveela	0.315737	0.396804	0.409812	0.313658	0.297885	0.27494	0.284233	0.297925	0.361904	0.357613	0.367057	0
Calder	0.240862	0.328936	0.347448	0.241048	0.221238	0.202422	0.212638	0.233697	0.295875	0.280155	0.293559	0.330361	0
Conniston	0.242356	0.36104	0.375074	0.244705	0.219336	0.195883	0.209014	0.27619	0.314879	0.310441	0.313633	0.35071	0.285192	0
Coulin	0.261797	0.342974	0.365091	0.262597	0.24868	0.233633	0.245399	0.246603	0.313132	0.294186	0.3135	0.344041	0.270353	0.276478	0
Damh	0.229945	0.335515	0.367746	0.242324	0.216514	0.198556	0.210693	0.261228	0.301668	0.297778	0.304856	0.337821	0.270096	0.339559	0.266244	0
Doine	0.235649	0.314984	0.333548	0.22576	0.205581	0.198096	0.207974	0.214528	0.285004	0.257914	0.279961	0.315567	0.243478	0.25156	0.260412	0.249706	0
Doon	0.240904	0.309033	0.328482	0.230804	0.219252	0.201018	0.209173	0.209357	0.284935	0.258969	0.280301	0.316365	0.235742	0.229267	0.267796	0.231316	0.223944	0
Dubh	0.246317	0.326491	0.338865	0.231726	0.220256	0.20187	0.210285	0.219474	0.290759	0.273277	0.288443	0.318766	0.247588	0.232267	0.272235	0.2538	0.236841	0.227658	0
Dughaill_Bn	0.256107	0.331941	0.348138	0.24362	0.233425	0.213571	0.222277	0.230409	0.301263	0.2798	0.295126	0.332055	0.258713	0.255763	0.267199	0.254984	0.247994	0.248438	0.252613	0
Dughaill_Pl	0.234817	0.311363	0.330253	0.230525	0.219087	0.196362	0.208916	0.210142	0.280699	0.259868	0.281014	0.312115	0.236656	0.229932	0.100095	0.228944	0.228085	0.236307	0.235277	0.179024	0
Duntelchaig	0.221017	0.303934	0.327084	0.211425	0.193022	0.183867	0.193334	0.208406	0.274214	0.249717	0.262814	0.303457	0.227759	0.251346	0.249118	0.238059	0.21178	0.215296	0.226046	0.234822	0.216253	0
Earn	0.247314	0.315747	0.336672	0.226906	0.216675	0.208957	0.217358	0.206005	0.28961	0.254563	0.277397	0.312877	0.238302	0.229462	0.267948	0.230232	0.201198	0.239328	0.236526	0.253749	0.238726	0.211464	0
Eck	0.320254	0.406061	0.431384	0.31658	0.294118	0.282101	0.289547	0.329741	0.370222	0.366549	0.376332	0.410543	0.340479	0.394227	0.344331	0.374197	0.317711	0.305514	0.322328	0.324026	0.306767	0.316004	0.304814	0
Ericht_Bn	0.233458	0.305717	0.325824	0.204789	0.198386	0.184878	0.191492	0.199097	0.273798	0.247677	0.267156	0.301493	0.228519	0.224902	0.258556	0.231247	0.216481	0.22	0.218664	0.23481	0.224895	0.202044	0.220017	0.303837	0
Ericht_Pl	0.194856	0.251659	0.270113	0.169478	0.156942	0.154538	0.160346	0.138886	0.226343	0.192436	0.216037	0.250488	0.175151	0.160362	0.20804	0.165011	0.166681	0.181229	0.176951	0.196153	0.182433	0.151314	0.180566	0.246287	0.136988	0
Fannich	0.2785	0.364392	0.385606	0.283047	0.267526	0.250213	0.262989	0.267837	0.334844	0.317834	0.332017	0.362932	0.292922	0.303146	0.0733401	0.292501	0.281704	0.284812	0.291068	0.285629	0.120401	0.26874	0.284338	0.368715	0.276321	0.2238	0
Finn	0.252798	0.391589	0.416184	0.27634	0.236807	0.211797	0.229297	0.324823	0.33499	0.345011	0.339201	0.381406	0.315846	0.482649	0.300735	0.408343	0.284611	0.253147	0.287766	0.275982	0.252433	0.289434	0.239737	0.448442	0.258017	0.175221	0.331403	0
Garry	0.222761	0.28013	0.295025	0.199565	0.19135	0.183997	0.188454	0.161852	0.258591	0.221462	0.24493	0.275111	0.202794	0.185841	0.238093	0.191675	0.194325	0.211003	0.205976	0.22279	0.210581	0.180137	0.206656	0.268285	0.187996	0.0917398	0.252427	0.196287	0
Insh	0.258095	0.329576	0.341727	0.24075	0.225233	0.220711	0.228265	0.11384	0.294391	0.255027	0.286695	0.328064	0.24347	0.241619	0.280757	0.239612	0.233688	0.25108	0.247265	0.266076	0.247905	0.219711	0.249622	0.324152	0.228588	0.190729	0.297342	0.2531	0.221928	0
Kindrum	0.290352	0.37664	0.38962	0.291316	0.271381	0.246526	0.257571	0.28106	0.343979	0.330492	0.340951	0.367356	0.293627	0.327673	0.319665	0.317705	0.289737	0.284447	0.295275	0.304308	0.287244	0.278886	0.28802	0.382984	0.278327	0.22797	0.341164	0.354193	0.254259	0.295589	0
Laggan	0.214928	0.278819	0.298762	0.193114	0.180832	0.181879	0.187174	0.170982	0.255525	0.222665	0.244381	0.283058	0.20545	0.195375	0.234794	0.194359	0.197421	0.206724	0.205534	0.22258	0.206889	0.175331	0.208256	0.278779	0.186503	0.148248	0.251145	0.21463	0.179427	0.213841	0.256733	0
Langavat	0.252273	0.317235	0.337732	0.247768	0.229767	0.219429	0.227979	0.216074	0.292024	0.265245	0.291403	0.315442	0.240416	0.244286	0.272178	0.234555	0.235535	0.240451	0.249816	0.261913	0.246245	0.221628	0.252632	0.319154	0.237386	0.197657	0.290635	0.256016	0.226086	0.25698	0.289204	0.218487	0
Lee	0.237248	0.298524	0.315885	0.214665	0.204137	0.198051	0.202313	0.183124	0.272727	0.232265	0.258816	0.293529	0.217661	0.203179	0.250637	0.207861	0.203164	0.223468	0.221464	0.235895	0.221346	0.190101	0.221204	0.28673	0.206167	0.170417	0.266934	0.215861	0.199602	0.234362	0.265696	0.196593	0.240344	0
Loch	0.364858	0.464839	0.489437	0.362471	0.337781	0.326768	0.339153	0.379337	0.42929	0.413023	0.421177	0.468783	0.394302	0.458057	0.398661	0.429003	0.363336	0.364457	0.378708	0.3814	0.363034	0.364022	0.349404	0.481234	0.348786	0.288145	0.423919	0.513509	0.315291	0.367981	0.438859	0.322623	0.371138	0.331004	0
Lochy_Bn	0.223706	0.300868	0.320868	0.150791	0.16415	0.171837	0.17973	0.19477	0.268632	0.246963	0.261466	0.299245	0.22364	0.233038	0.248938	0.231196	0.210173	0.211236	0.215679	0.226514	0.212063	0.194254	0.209085	0.30628	0.187041	0.129693	0.267526	0.274992	0.140356	0.21927	0.275366	0.173488	0.228367	0.193048	0.35342	0
Lochy_Pl	0.21688	0.278083	0.300919	0.164963	0.0991391	0.177672	0.183746	0.169643	0.252715	0.221939	0.245599	0.278818	0.204324	0.197663	0.238685	0.198093	0.192956	0.206274	0.204687	0.222566	0.208704	0.176053	0.20483	0.275848	0.184543	0.146489	0.256249	0.213816	0.180037	0.212133	0.256061	0.168483	0.218057	0.193186	0.322502	0.144984	0
Lubnaig	0.255838	0.336128	0.350917	0.241732	0.223103	0.202627	0.211589	0.239545	0.304987	0.275098	0.299573	0.33384	0.261105	0.286511	0.278707	0.277505	0.0948182	0.241014	0.251168	0.256517	0.238207	0.229689	0.218494	0.363194	0.22971	0.181979	0.301073	0.327404	0.210683	0.254066	0.305238	0.214007	0.254689	0.2227	0.388477	0.22591	0.208587	0
Luichart	0.219773	0.282594	0.295783	0.210635	0.197398	0.191273	0.197007	0.180427	0.255419	0.230159	0.251027	0.280041	0.209558	0.199559	0.2352	0.187123	0.20239	0.215686	0.212426	0.220136	0.208954	0.187271	0.220936	0.277223	0.201231	0.168922	0.250382	0.198635	0.198964	0.23171	0.257624	0.188965	0.226353	0.209593	0.323879	0.192201	0.188611	0.223413	0
Maree	0.160032	0.207487	0.218116	0.133732	0.138502	0.123103	0.125624	0.111375	0.181986	0.155915	0.183776	0.20557	0.137744	0.113404	0.15874	0.110243	0.138533	0.153614	0.144595	0.156718	0.137938	0.12124	0.165476	0.197371	0.131424	0.117755	0.170729	0.118617	0.147912	0.174968	0.183256	0.132209	0.170065	0.157087	0.240858	0.115291	0.131443	0.157733	0.143151	0
Meadie	0.23672	0.314741	0.342075	0.243282	0.224239	0.212606	0.223173	0.219427	0.289058	0.26944	0.285796	0.320251	0.244067	0.265192	0.26799	0.252181	0.235879	0.237411	0.248282	0.259407	0.239629	0.222389	0.239163	0.332171	0.232059	0.181464	0.290023	0.282703	0.210215	0.246072	0.289558	0.208678	0.237255	0.223226	0.375388	0.225176	0.209371	0.255133	0.210662	0.146725	0
Mealt	0.292114	0.439996	0.458986	0.320991	0.286842	0.257168	0.27436	0.381945	0.377448	0.400003	0.384265	0.432205	0.368519	0.532621	0.348618	0.458645	0.338485	0.301738	0.335126	0.328452	0.302401	0.33738	0.291512	0.493371	0.308291	0.220631	0.37922	0.662905	0.243445	0.302683	0.406902	0.262159	0.302384	0.26284	0.555137	0.326677	0.261811	0.372493	0.244215	0.149343	0.332402	0
Merkland	0.286259	0.378223	0.401215	0.282415	0.262689	0.255923	0.264076	0.286114	0.345077	0.324178	0.342249	0.378573	0.306564	0.361799	0.31944	0.330473	0.284409	0.280665	0.291836	0.299137	0.281452	0.276386	0.28243	0.419119	0.269653	0.212123	0.342732	0.411651	0.241179	0.28862	0.353013	0.244739	0.293551	0.26234	0.448783	0.272373	0.24473	0.341649	0.247972	0.179003	0.29618	0.448418	0
More	0.213715	0.287589	0.314119	0.207884	0.193925	0.174604	0.184482	0.201173	0.266604	0.248311	0.269675	0.294201	0.225267	0.242668	0.242396	0.22953	0.21372	0.210201	0.220795	0.22934	0.210328	0.199239	0.215485	0.307102	0.199793	0.15542	0.262886	0.274507	0.180995	0.220234	0.267409	0.180198	0.216842	0.196059	0.358286	0.19201	0.180691	0.234362	0.183535	0.110789	0.221705	0.321915	0.271997	0
Morie	0.22041	0.307414	0.335422	0.215817	0.190531	0.182103	0.192847	0.214529	0.279315	0.254047	0.2727	0.309097	0.236835	0.267932	0.249671	0.253516	0.220197	0.216388	0.226234	0.234906	0.216607	0.202806	0.212369	0.327169	0.20334	0.146531	0.271379	0.313754	0.174877	0.218788	0.286347	0.176287	0.223104	0.192562	0.375816	0.197198	0.177843	0.242813	0.185177	0.118188	0.231568	0.363093	0.288691	0.203637	0
Nam_Brac	0.259019	0.361586	0.381845	0.266294	0.244908	0.227621	0.238376	0.280773	0.319952	0.322611	0.324394	0.36073	0.290952	0.355503	0.292354	0.323998	0.274467	0.256429	0.276798	0.274739	0.254898	0.265976	0.253449	0.380184	0.255847	0.190903	0.319828	0.41395	0.216874	0.26841	0.339238	0.226066	0.264125	0.230829	0.4395	0.259059	0.228179	0.294963	0.219516	0.141946	0.273918	0.460136	0.348026	0.256218	0.273924	0
naSealga_Bn	0.26584	0.359965	0.374851	0.268707	0.248306	0.232823	0.242577	0.264303	0.32017	0.31058	0.321716	0.356768	0.290229	0.313201	0.292101	0.300592	0.271417	0.264876	0.278249	0.277432	0.253816	0.260775	0.263307	0.362134	0.259556	0.2084	0.311628	0.347915	0.233447	0.271601	0.330365	0.237111	0.271645	0.248254	0.419935	0.256179	0.234486	0.26457	0.235949	0.162229	0.273853	0.39597	0.324285	0.252133	0.263575	0.319415	0
naSealga_Pl	0.267843	0.358123	0.374988	0.268988	0.247408	0.232011	0.241244	0.263545	0.320113	0.310879	0.321705	0.35698	0.290619	0.313241	0.293225	0.299611	0.273204	0.265071	0.27661	0.276664	0.254007	0.26034	0.262966	0.361709	0.259877	0.207778	0.315488	0.346537	0.233262	0.270348	0.331333	0.236214	0.271933	0.248777	0.421621	0.254449	0.235694	0.266006	0.236588	0.162613	0.274477	0.397197	0.32181	0.250098	0.263736	0.321063	0.0533167	0
Naver	0.198943	0.251852	0.272933	0.184863	0.173527	0.170407	0.175146	0.140401	0.230187	0.197348	0.227396	0.255133	0.17951	0.169472	0.215595	0.163035	0.174691	0.191771	0.187601	0.205388	0.190441	0.158696	0.200371	0.247357	0.176775	0.14657	0.231242	0.170465	0.17821	0.204967	0.227654	0.166933	0.200155	0.188653	0.295244	0.164367	0.165337	0.195603	0.17785	0.13321	0.166062	0.213177	0.222553	0.159111	0.15863	0.193877	0.210612	0.211116	0
Osgaig	0.248611	0.316145	0.339629	0.246496	0.229791	0.22047	0.228666	0.223787	0.295287	0.273261	0.294216	0.322843	0.254852	0.257261	0.271687	0.240659	0.242083	0.243838	0.249618	0.263894	0.244838	0.231205	0.25134	0.326555	0.235237	0.194134	0.291569	0.269888	0.222543	0.262249	0.298598	0.217622	0.254166	0.238311	0.382182	0.230446	0.217238	0.260125	0.221369	0.156305	0.249329	0.321939	0.296783	0.221789	0.231838	0.270374	0.270538	0.272105	0.202176
Padarn	0.251125	0.309657	0.327499	0.231621	0.223805	0.208878	0.213914	0.195773	0.282536	0.255538	0.28361	0.30887	0.234405	0.220576	0.264083	0.22873	0.227034	0.23483	0.229742	0.247727	0.233585	0.212402	0.246603	0.299779	0.224188	0.191706	0.281481	0.234472	0.222068	0.253565	0.280061	0.212324	0.252707	0.231397	0.351241	0.213202	0.209893	0.247494	0.225358	0.170128	0.233928	0.281474	0.282656	0.207629	0.214934	0.251564	0.264695	0.264095	0.201321
Rannoch_Bn	0.289488	0.409482	0.43471	0.274408	0.25609	0.234347	0.249193	0.333959	0.369302	0.357789	0.354835	0.400505	0.338435	0.454253	0.333314	0.404964	0.306023	0.278623	0.301849	0.300454	0.282649	0.304185	0.267231	0.459468	0.242352	0.181554	0.361477	0.578043	0.213079	0.279841	0.382562	0.235041	0.289851	0.244258	0.510094	0.266459	0.232768	0.336418	0.239053	0.142744	0.31432	0.61947	0.409495	0.29342	0.319726	0.415389	0.369289	0.36714	0.201005
Rannoch_Pl	0.221305	0.284022	0.305054	0.20133	0.181801	0.182274	0.189185	0.17879	0.261374	0.227844	0.250338	0.28512	0.211711	0.2046	0.241165	0.205397	0.197467	0.208719	0.206379	0.22566	0.211083	0.184438	0.207946	0.286377	0.1687	0.131422	0.258382	0.222411	0.176845	0.218618	0.261415	0.175926	0.223171	0.197117	0.329557	0.175573	0.171467	0.210104	0.190375	0.1362	0.214694	0.27442	0.248923	0.18742	0.180742	0.23645	0.240507	0.239758	0.168897
Rannoch_Ps	0.241613	0.301294	0.320473	0.20753	0.206442	0.196504	0.203802	0.19313	0.281227	0.24298	0.265292	0.300823	0.228177	0.212543	0.26014	0.218012	0.21661	0.223342	0.224037	0.237093	0.228504	0.198875	0.225268	0.295384	0.176639	0.16131	0.275773	0.235527	0.198589	0.23961	0.279744	0.195564	0.243954	0.216323	0.339328	0.188211	0.193842	0.228129	0.210016	0.147347	0.231366	0.282612	0.265237	0.200637	0.19868	0.244666	0.262258	0.261387	0.187322
Seil	0.357254	0.457081	0.474342	0.353234	0.333273	0.304525	0.3136	0.359778	0.409613	0.402676	0.410609	0.442533	0.376501	0.431352	0.39087	0.409764	0.355438	0.3478	0.361247	0.372168	0.348797	0.351859	0.345738	0.463693	0.339073	0.280757	0.412127	0.482549	0.309657	0.359911	0.41843	0.318519	0.360595	0.328953	0.525178	0.34597	0.316162	0.375887	0.315594	0.234405	0.369295	0.525011	0.434961	0.344543	0.359153	0.423034	0.404404	0.405524	0.290077
Shin	0.21702	0.276556	0.298329	0.200518	0.186468	0.181396	0.188287	0.173904	0.25811	0.221078	0.250052	0.281899	0.206732	0.200887	0.239079	0.19275	0.195144	0.208911	0.206174	0.225557	0.212715	0.181756	0.214677	0.276807	0.193855	0.156591	0.257174	0.210436	0.187336	0.218909	0.258562	0.177494	0.221999	0.203326	0.327226	0.180287	0.176183	0.211106	0.190654	0.13743	0.206629	0.253311	0.144964	0.179643	0.178514	0.222949	0.23653	0.235861	0.169528
Stack	0.195953	0.254325	0.280485	0.185519	0.173985	0.155568	0.164642	0.166571	0.240142	0.21306	0.238198	0.262949	0.190965	0.193001	0.217727	0.184362	0.182479	0.190265	0.193569	0.205276	0.188822	0.169715	0.196939	0.27003	0.179165	0.141228	0.235102	0.208867	0.169237	0.202766	0.23715	0.163113	0.198297	0.180246	0.315589	0.167153	0.163428	0.199786	0.171253	0.108768	0.19372	0.256938	0.236589	0.10652	0.170636	0.212813	0.220975	0.219067	0.148157
Talla	0.253208	0.318989	0.336336	0.239993	0.230178	0.212951	0.220778	0.214768	0.293194	0.265567	0.287736	0.323322	0.241211	0.23029	0.277662	0.235552	0.231976	0.0446031	0.235229	0.258044	0.24666	0.222441	0.250644	0.30726	0.229086	0.192947	0.293606	0.250782	0.223868	0.264444	0.292238	0.218599	0.254542	0.23742	0.370011	0.220176	0.218272	0.251234	0.228896	0.169792	0.245646	0.297387	0.287269	0.218714	0.220465	0.258994	0.270375	0.27152	0.206846
Tarff	0.345131	0.435026	0.455833	0.333447	0.311446	0.303458	0.315864	0.344052	0.400497	0.387248	0.393414	0.435652	0.361499	0.414811	0.37909	0.389155	0.343361	0.340156	0.358489	0.363548	0.344307	0.315827	0.334935	0.451337	0.323904	0.265384	0.402632	0.461402	0.29264	0.340138	0.416485	0.299978	0.345856	0.312629	0.49882	0.323694	0.297096	0.359924	0.304373	0.224317	0.352375	0.503165	0.41052	0.332925	0.348087	0.408735	0.394632	0.396467	0.275713
Tay_Bn	0.22912	0.294263	0.306417	0.19943	0.19587	0.172207	0.177987	0.187317	0.264662	0.23702	0.258422	0.291082	0.214689	0.205301	0.245541	0.214379	0.206437	0.211134	0.211814	0.222203	0.211241	0.192851	0.210451	0.290564	0.183332	0.155017	0.265435	0.234096	0.185045	0.223952	0.261552	0.188091	0.226879	0.203381	0.333446	0.176798	0.183639	0.207748	0.19807	0.134038	0.222239	0.277809	0.262406	0.18769	0.190421	0.23831	0.244738	0.2458	0.178076
Tay_Pl	0.227445	0.295451	0.312232	0.206385	0.189133	0.174229	0.186616	0.181262	0.267475	0.230372	0.256998	0.288796	0.214725	0.202706	0.243124	0.210837	0.200758	0.210871	0.211171	0.222704	0.205448	0.187602	0.197031	0.289321	0.188104	0.151086	0.259419	0.22916	0.180072	0.21909	0.262255	0.183676	0.227901	0.195446	0.331463	0.180484	0.175751	0.206268	0.197916	0.141183	0.218953	0.278311	0.260287	0.190369	0.187499	0.237122	0.240613	0.239106	0.17457
Treig	0.166965	0.213386	0.231435	0.137378	0.128928	0.132191	0.137106	0.110009	0.193435	0.156829	0.183495	0.215808	0.142488	0.121829	0.179199	0.123966	0.139605	0.155797	0.148163	0.167302	0.155169	0.118387	0.159468	0.207602	0.114321	0.102779	0.191829	0.130528	0.138615	0.16551	0.190828	0.0609565	0.170224	0.151722	0.245183	0.114612	0.118923	0.157925	0.145174	0.103339	0.150277	0.170402	0.180309	0.123456	0.116378	0.153263	0.174555	0.173722	0.130096
Tummel	0.215346	0.266933	0.283988	0.173428	0.178684	0.166412	0.169735	0.155536	0.244148	0.206889	0.233218	0.267246	0.19117	0.169776	0.230004	0.178404	0.182538	0.198126	0.188252	0.211656	0.202018	0.1669	0.20439	0.256523	0.159336	0.145801	0.245481	0.182776	0.180378	0.21425	0.24257	0.172012	0.216761	0.195035	0.301172	0.155317	0.168292	0.19717	0.190491	0.134661	0.199298	0.223991	0.231031	0.165506	0.166221	0.204419	0.225465	0.224155	0.170964
Uaine	0.29241	0.380127	0.400144	0.294873	0.278887	0.257325	0.271647	0.28579	0.349391	0.331196	0.345764	0.377131	0.306241	0.325256	0.0682814	0.311204	0.294506	0.298797	0.304038	0.295943	0.109057	0.284251	0.299027	0.386478	0.288194	0.235354	0.0899744	0.357346	0.264146	0.310468	0.356119	0.263682	0.303973	0.279562	0.439619	0.282052	0.267958	0.314218	0.26389	0.184311	0.299922	0.404188	0.362189	0.277087	0.286341	0.333994	0.320077	0.321652	0.24313
[truncated: 15 more columns]
