# Supplementary material for: Defining Conservation Units in a Highly Diverse Species: A Case on Arctic Charr
Source: Evol Appl. 2025 Dec 28;19(1):e70190. doi: 10.1111/eva.70190 (PMC12745347; doi:10.1111/eva.70190)
Supplement: Supplementary file 1 — Figure S1: Plots showing the values of two estimators DLK2 and FSTIS estimates across the various K (number of genetic clusters) tested in admixture analysis to determine the most likely number of K. Figure S2: Violin plot of Expected Heterozygosity, Nucleotide Diversity and Observed Heterozygosity ranges for all populations. Black dot represents the mean values. Figure S3: Redundancy analysis plot showing the directions each uncorrelated variables pull in across RDA1 and RDA2. Colours represent each of the individual populations in the dataset. Figure S4: R‐squared importance plots for uncorrelated environmental variables in explaining (A) adaptive variance (N = 1,104 SNPs) and (B) variance of climate associated SNPs used for genetic offset analysis (N = 235 SNPs). Figure S5: Principal component analysis run on the 10 uncorrelated environmental variables used to identify the putatively adaptive SNPs. (A) shows the placements of each lake of origin on PC1 and PC2 while (B) shows the corresponding loadings of each of the environmental variables. Figure S6: EV1 vs EV2 from PCA using SNPs (N = 1087) identified from a redundancy analysis when using admixture proportions to control for neutral structure. Individuals are coloured by lake of origin. Figure S7: EV1 vs EV2 from PCA using SNPs (N = 1104) identified from a redundancy analysis run using population level allele frequencies rather than individual SNP calls. Individuals are coloured by lake of origin. Figure S8: Plot of geographic distribution of populations. Figure S9: Relationship between genetic offset scores and levels of observed heterozygosity. Populations in the same lake of origin (i.e., ecotype pairs) are given the same offset score. Figure S10: Genetic offset scores vs latitude under two RCP scenarios, RCP 4.5 (in blue) and RCP 8.5 (orange). Each point represents a different lake of origin. Figure S11: The relationship between genetic offset and distance to sea when only using populations with five or mo [file EVA-19-e70190-s001.zip › eva70190-sup-0005-TableS8.csv]

chromosome	position
NC_036838.1	4572425
NC_036838.1	6519930
NC_036838.1	7611773
NC_036838.1	8058536
NC_036838.1	8073441
NC_036838.1	10498185
NC_036838.1	10726679
NC_036838.1	11254032
NC_036838.1	13093073
NC_036838.1	14798125
NC_036838.1	15658884
NC_036838.1	15901071
NC_036838.1	17385872
NC_036838.1	18310811
NC_036838.1	20198109
NC_036838.1	20198041
NC_036838.1	20210900
NC_036838.1	20603895
NC_036838.1	22974986
NC_036838.1	24158904
NC_036838.1	28386094
NC_036838.1	33667956
NC_036838.1	36630383
NC_036838.1	36708430
NC_036838.1	38142833
NC_036838.1	40603202
NC_036838.1	42877798
NC_036838.1	44092263
NC_036838.1	45328231
NC_036838.1	46626869
NC_036838.1	49149049
NC_036838.1	50859329
NC_036838.1	51598291
NC_036838.1	55089516
NC_036838.1	56095975
NC_036838.1	56636947
NC_036839.1	873116
NC_036839.1	5015750
NC_036839.1	5200572
NC_036839.1	5203899
NC_036839.1	6571321
NC_036839.1	7569755
NC_036839.1	7576762
NC_036839.1	10435007
NC_036839.1	10654501
NC_036839.1	11519511
NC_036839.1	14369964
NC_036839.1	21516969
NC_036839.1	22083449
NC_036839.1	22133273
NC_036839.1	22377756
NC_036839.1	25661314
NC_036839.1	25677976
NC_036839.1	26409084
NC_036839.1	37881404
NC_036839.1	38160860
NC_036839.1	39247153
NC_036839.1	39625863
NC_036839.1	42181928
NC_036840.1	490317
NC_036840.1	618229
NC_036840.1	1244786
NC_036840.1	3008794
NC_036840.1	3544837
NC_036840.1	5452075
NC_036840.1	5915423
NC_036840.1	6128398
NC_036840.1	7656714
NC_036840.1	8782084
NC_036840.1	12242882
NC_036840.1	12375959
NC_036840.1	14729508
NC_036840.1	15986865
NC_036840.1	17653404
NC_036840.1	19427858
NC_036840.1	19427828
NC_036840.1	20633693
NC_036840.1	21687909
NC_036840.1	22770868
NC_036840.1	23617893
NC_036840.1	25890161
NC_036840.1	29859755
NC_036841.1	6256266
NC_036841.1	6353591
NC_036841.1	7961953
NC_036841.1	10274112
NC_036841.1	11659940
NC_036841.1	14974234
NC_036841.1	18387393
NC_036841.1	19724868
NC_036841.1	20395454
NC_036841.1	20773860
NC_036841.1	23204481
NC_036841.1	24216663
NC_036841.1	24968805
NC_036841.1	25278325
NC_036842.1	835508
NC_036842.1	2888861
NC_036842.1	3026000
NC_036842.1	5214569
NC_036842.1	8376490
NC_036842.1	9654643
NC_036842.1	11509226
NC_036842.1	11604320
NC_036842.1	14779292
NC_036842.1	21651828
NC_036842.1	22271611
NC_036842.1	22913896
NC_036842.1	23080682
NC_036842.1	23088961
NC_036842.1	23146413
NC_036842.1	26352822
NC_036842.1	33370882
NC_036842.1	34082452
NC_036842.1	35948518
NC_036842.1	39171133
NC_036842.1	39171766
NC_036842.1	39171976
NC_036842.1	39925857
NC_036842.1	47334674
NC_036842.1	47887543
NC_036842.1	50782975
NC_036842.1	57569557
NC_036842.1	58718096
NC_036842.1	59047160
NC_036842.1	61370223
NC_036842.1	61638018
NC_036842.1	63091478
NC_036842.1	63117311
NC_036842.1	64040043
NC_036842.1	66655974
NC_036842.1	67843930
NC_036842.1	67976085
NC_036842.1	68571887
NC_036842.1	68717505
NC_036842.1	69529791
NC_036842.1	72738127
NC_036842.1	73929729
NC_036842.1	74868882
NC_036842.1	79149057
NC_036842.1	79517384
NC_036842.1	82465853
NC_036842.1	83908767
NC_036842.1	85529707
NC_036842.1	86173325
NC_036842.1	86351072
NC_036843.1	2170062
NC_036843.1	2367811
NC_036843.1	2856756
NC_036843.1	3150029
NC_036843.1	3655741
NC_036843.1	4920063
NC_036843.1	10388703
NC_036843.1	11365133
NC_036843.1	12411287
NC_036843.1	21564223
NC_036843.1	22625608
NC_036843.1	22664233
NC_036843.1	24060809
NC_036843.1	24565694
NC_036843.1	25785167
NC_036843.1	25952568
NC_036844.1	1321048
NC_036844.1	2627016
NC_036844.1	4855481
NC_036844.1	7746847
NC_036844.1	10463880
NC_036844.1	11388967
NC_036844.1	14525500
NC_036844.1	16273230
NC_036844.1	17110575
NC_036844.1	22754383
NC_036844.1	22991563
NC_036844.1	23399027
NC_036844.1	23817475
NC_036844.1	24993959
NC_036844.1	25409647
NC_036844.1	28970670
NC_036844.1	32121003
NC_036844.1	32293300
NC_036845.1	1170252
NC_036845.1	1405006
NC_036845.1	3164639
NC_036845.1	4624432
NC_036845.1	5907649
NC_036845.1	8147261
NC_036845.1	9597097
NC_036845.1	15823802
NC_036845.1	16692210
NC_036845.1	17356088
NC_036845.1	18521622
NC_036845.1	21532744
NC_036845.1	22349330
NC_036845.1	24003012
NC_036845.1	29414065
NC_036846.1	4314047
NC_036846.1	6521611
NC_036846.1	7235413
NC_036846.1	7749738
NC_036846.1	8230732
NC_036846.1	9254529
NC_036846.1	9748654
NC_036846.1	12049257
NC_036846.1	15699220
NC_036846.1	15879522
NC_036846.1	16891335
NC_036846.1	17252039
NC_036846.1	19237010
NC_036846.1	19516958
NC_036846.1	20762053
NC_036846.1	21460191
NC_036846.1	21998519
NC_036847.1	1957850
NC_036847.1	4694046
NC_036847.1	5896936
NC_036847.1	6282883
NC_036847.1	7849454
NC_036847.1	10043649
NC_036847.1	10273028
NC_036847.1	10893484
NC_036847.1	11352833
NC_036847.1	12463156
NC_036847.1	13304674
NC_036847.1	13802981
NC_036847.1	14198133
NC_036847.1	15466229
NC_036847.1	17727012
NC_036847.1	17744254
NC_036847.1	18543738
NC_036847.1	20739472
NC_036847.1	22706083
NC_036847.1	23697915
NC_036847.1	26980772
NC_036847.1	29755573
NC_036847.1	30926217
NC_036847.1	32512472
NC_036847.1	32638004
NC_036848.1	74187
NC_036848.1	961044
NC_036848.1	3978433
NC_036848.1	3982645
NC_036848.1	4193932
NC_036848.1	4613376
NC_036848.1	5005649
NC_036848.1	5006163
NC_036848.1	5878850
NC_036848.1	13455844
NC_036848.1	14120786
NC_036848.1	17619101
NC_036848.1	18709572
NC_036848.1	18782940
NC_036848.1	20033143
NC_036848.1	22168484
NC_036848.1	22385341
NC_036848.1	23025739
NC_036848.1	23200883
NC_036848.1	24129817
NC_036848.1	26429261
NC_036848.1	26782528
NC_036848.1	27945934
NC_036848.1	28116296
NC_036848.1	28178129
NC_036848.1	28239412
NC_036848.1	33338980
NC_036848.1	38094863
NC_036848.1	40375932
NC_036848.1	40801349
NC_036848.1	41990695
NC_036848.1	45491062
NC_036848.1	46254245
NC_036848.1	46545492
NC_036848.1	47671353
NC_036848.1	47730391
NC_036848.1	51522312
NC_036848.1	51537770
NC_036848.1	51563375
NC_036848.1	54708451
NC_036849.1	1613565
NC_036849.1	3114626
NC_036849.1	3820754
NC_036849.1	3920930
NC_036849.1	5055645
NC_036849.1	5398884
NC_036849.1	7424089
NC_036849.1	7466851
NC_036849.1	7572241
NC_036849.1	10518883
NC_036849.1	10948979
NC_036849.1	11252048
NC_036849.1	11254011
NC_036849.1	12529003
NC_036849.1	12559846
NC_036849.1	15382453
NC_036849.1	18586083
NC_036849.1	19824891
NC_036849.1	20065532
NC_036849.1	20733359
NC_036849.1	24107508
NC_036849.1	24350217
NC_036849.1	24668852
NC_036849.1	25102287
NC_036849.1	25820705
NC_036849.1	28276115
NC_036849.1	31286880
NC_036850.1	366850
NC_036850.1	5471882
NC_036850.1	6724880
NC_036850.1	9244829
NC_036850.1	10551508
NC_036850.1	16343113
NC_036850.1	16362696
NC_036850.1	16618565
NC_036850.1	18390352
NC_036851.1	3005453
NC_036851.1	4101540
NC_036851.1	4200173
NC_036851.1	4637907
NC_036851.1	5094748
NC_036851.1	5357928
NC_036851.1	6190473
NC_036851.1	7039694
NC_036851.1	7526076
NC_036851.1	9833643
NC_036851.1	11370732
NC_036851.1	14494122
NC_036851.1	17826475
NC_036851.1	18924458
NC_036851.1	19370748
NC_036851.1	20179104
NC_036851.1	25782306
NC_036851.1	25802110
NC_036851.1	26092264
NC_036851.1	32944458
NC_036851.1	35111031
NC_036851.1	38411094
NC_036851.1	40909983
NC_036851.1	41617279
NC_036851.1	43242931
NC_036851.1	44576297
NC_036851.1	46159540
NC_036851.1	46608045
NC_036851.1	46799699
NC_036851.1	46856184
NC_036851.1	48932064
NC_036852.1	3884167
NC_036852.1	5216136
NC_036852.1	7903660
NC_036852.1	9943814
NC_036852.1	13331042
NC_036852.1	13333894
NC_036853.1	1709963
NC_036853.1	4115138
NC_036853.1	6604508
NC_036853.1	9068250
NC_036853.1	9541327
NC_036853.1	10885246
NC_036853.1	14572915
NC_036853.1	14756196
NC_036853.1	16928100
NC_036853.1	17709732
NC_036853.1	19884501
NC_036853.1	20714699
NC_036853.1	20737518
NC_036853.1	20914089
NC_036853.1	21593465
NC_036853.1	21990958
NC_036853.1	23556922
NC_036853.1	25210670
NC_036853.1	25984699
NC_036853.1	34309123
NC_036853.1	34808027
NC_036853.1	37615737
NC_036853.1	38150011
NC_036853.1	38273207
NC_036853.1	38768888
NC_036853.1	41051497
NC_036853.1	41121555
NC_036853.1	41477896
NC_036853.1	43274724
NC_036853.1	43803464
NC_036853.1	44291989
NC_036853.1	45616067
NC_036853.1	50738558
NC_036853.1	50947191
NC_036854.1	3010248
NC_036854.1	3040383
NC_036854.1	3690813
NC_036854.1	7903676
NC_036854.1	8476915
NC_036854.1	10050422
NC_036854.1	14935259
NC_036854.1	16597650
NC_036854.1	17986918
NC_036854.1	20778748
NC_036854.1	21915798
NC_036854.1	22799483
NC_036854.1	23683393
NC_036854.1	23996506
NC_036854.1	24272324
NC_036854.1	29416330
NC_036854.1	32113028
NC_036854.1	34185372
NC_036854.1	37626590
NC_036854.1	39915018
NC_036854.1	40150222
NC_036854.1	40533003
NC_036854.1	41683450
NC_036854.1	42950795
NC_036854.1	44007418
NC_036854.1	47168314
NC_036854.1	48689472
NC_036854.1	53285031
NC_036855.1	978177
NC_036855.1	991781
NC_036855.1	6956353
NC_036855.1	7310382
NC_036855.1	8296120
NC_036855.1	9940933
NC_036855.1	12419272
NC_036855.1	12533705
NC_036855.1	12890803
NC_036855.1	12996669
NC_036855.1	13475680
NC_036855.1	17572156
NC_036855.1	17712397
NC_036855.1	18880429
NC_036855.1	19630986
NC_036855.1	24270527
NC_036855.1	32105474
NC_036855.1	33097527
NC_036855.1	33101708
NC_036855.1	34059419
NC_036855.1	35598706
NC_036855.1	35608304
NC_036855.1	35809213
NC_036855.1	39381095
NC_036855.1	40142146
NC_036855.1	44994051
NC_036855.1	45420468
NC_036855.1	47759398
NC_036855.1	50141851
NC_036855.1	51807848
NC_036855.1	52240986
NC_036855.1	54077317
NC_036855.1	55170008
NC_036855.1	57126258
NC_036855.1	60781648
NC_036855.1	60834880
NC_036855.1	62416665
NC_036855.1	62521546
NC_036855.1	63693201
NC_036855.1	66134131
NC_036855.1	66740236
NC_036856.1	338178
NC_036856.1	649969
NC_036856.1	1614924
NC_036856.1	2218256
NC_036856.1	4554150
NC_036856.1	6680464
NC_036856.1	8391914
NC_036856.1	8754664
NC_036856.1	9168036
NC_036856.1	9172320
NC_036856.1	9694759
NC_036856.1	9722604
NC_036856.1	10844500
NC_036856.1	11065315
NC_036856.1	12943516
NC_036856.1	13969892
NC_036856.1	17958431
NC_036856.1	18192770
NC_036856.1	18193991
NC_036856.1	19059652
NC_036856.1	21899870
NC_036856.1	22562034
NC_036856.1	26472263
NC_036856.1	30516410
NC_036856.1	31087207
NC_036856.1	37494114
NC_036856.1	39247668
NC_036856.1	40110951
NC_036856.1	42019049
NC_036857.1	727845
NC_036857.1	3101525
NC_036857.1	3122154
NC_036857.1	3741156
NC_036857.1	5425652
NC_036857.1	6624016
NC_036857.1	12111738
NC_036857.1	14534906
NC_036857.1	15119569
NC_036857.1	15252185
NC_036857.1	15417946
NC_036857.1	16803744
NC_036857.1	17071452
NC_036857.1	27934096
NC_036857.1	30689098
NC_036857.1	33826958
NC_036857.1	34055921
NC_036857.1	34378273
NC_036857.1	34971249
NC_036857.1	37347871
NC_036857.1	38749101
NC_036857.1	39866574
NC_036858.1	6313277
NC_036858.1	7290602
NC_036858.1	8044035
NC_036858.1	8091102
NC_036858.1	8272638
NC_036858.1	10305547
NC_036858.1	11469447
NC_036858.1	11929678
NC_036858.1	13535522
NC_036858.1	14199090
NC_036858.1	18149485
NC_036858.1	19164418
NC_036858.1	23739673
NC_036858.1	24507697
NC_036858.1	24750716
NC_036858.1	24787610
NC_036858.1	29716309
NC_036858.1	34201788
NC_036858.1	35120959
NC_036858.1	41893209
NC_036858.1	44007072
NC_036858.1	46337725
NC_036858.1	49376286
NC_036858.1	50676596
NC_036858.1	50786462
NC_036858.1	51939984
NC_036858.1	56050162
NC_036858.1	56091239
NC_036858.1	56526147
NC_036858.1	61517183
NC_036858.1	62386313
NC_036858.1	66907693
NC_036858.1	69952095
NC_036859.1	3603511
NC_036859.1	6250325
NC_036859.1	7464926
NC_036859.1	7613273
NC_036859.1	8458311
NC_036859.1	9528161
NC_036859.1	15327960
NC_036859.1	16032321
NC_036859.1	17411495
NC_036859.1	20613820
NC_036859.1	21671521
NC_036859.1	24532717
NC_036859.1	26899114
NC_036859.1	27422988
NC_036859.1	28225747
NC_036859.1	30275815
NC_036859.1	32779968
NC_036859.1	33128815
NC_036859.1	33247647
NC_036859.1	33330356
NC_036859.1	34549175
NC_036859.1	36154590
NC_036860.1	1239415
NC_036860.1	2775406
NC_036860.1	3092569
NC_036860.1	11239159
NC_036860.1	14214773
NC_036860.1	14505682
NC_036860.1	15809421
NC_036860.1	18147383
NC_036860.1	18840791
NC_036860.1	18895122
NC_036860.1	19948429
NC_036860.1	20442572
NC_036860.1	28378826
NC_036860.1	28921993
NC_036860.1	30476076
NC_036860.1	31598922
NC_036860.1	39126978
NC_036860.1	40638346
NC_036860.1	40951989
NC_036860.1	40969841
NC_036860.1	40970044
NC_036860.1	42333256
NC_036860.1	43750678
NC_036860.1	45509596
NC_036860.1	49188017
NC_036860.1	57328122
NC_036860.1	57591933
NC_036860.1	57650071
NC_036860.1	59951305
NC_036860.1	60971016
NC_036860.1	61058851
NC_036860.1	63354197
NC_036860.1	64922414
NC_036860.1	70127809
NC_036860.1	73960601
NC_036860.1	77666546
NC_036860.1	79310786
NC_036861.1	886654
NC_036861.1	3207102
NC_036861.1	5821608
NC_036861.1	6245599
NC_036862.1	1610958
NC_036862.1	6079123
NC_036862.1	7470988
NC_036862.1	7867266
NC_036862.1	9051449
NC_036862.1	19911385
NC_036862.1	22757120
NC_036862.1	27460070
NC_036862.1	28018321
NC_036862.1	29253275
NC_036862.1	34144743
NC_036862.1	34511833
NC_036863.1	3580612
NC_036863.1	4421678
NC_036863.1	10499782
NC_036863.1	12170836
NC_036863.1	13160521
NC_036863.1	16712448
NC_036863.1	20013399
NC_036863.1	20140198
NC_036863.1	20922598
NC_036863.1	25279767
NC_036863.1	25561010
NC_036863.1	25943724
NC_036863.1	28605524
NC_036863.1	29407840
NC_036863.1	30070026
NC_036863.1	33936816
NC_036863.1	36223966
NC_036863.1	36960062
NC_036863.1	39721437
NC_036863.1	39792040
NC_036863.1	40482796
NC_036863.1	41391257
NC_036863.1	42326655
NC_036863.1	42684151
NC_036863.1	42695348
NC_036863.1	46734105
NC_036864.1	1172366
NC_036864.1	1243372
NC_036864.1	2528209
NC_036864.1	2572396
NC_036864.1	3505720
NC_036864.1	4441048
NC_036865.1	1062833
NC_036865.1	4274821
NC_036865.1	5308989
NC_036865.1	7135949
NC_036865.1	10324949
NC_036865.1	12771465
NC_036865.1	18201373
NC_036865.1	18658372
NC_036865.1	21909569
NC_036865.1	24120630
NC_036866.1	391808
NC_036866.1	2519755
NC_036866.1	4363733
NC_036866.1	5544320
NC_036866.1	7710991
NC_036866.1	11931570
NC_036866.1	14190089
NC_036866.1	17878284
NC_036866.1	19262772
NC_036866.1	20569966
NC_036866.1	22937316
NC_036866.1	25045074
NC_036866.1	28626686
NC_036866.1	29548083
NC_036866.1	32867081
NC_036866.1	33093134
NC_036866.1	33397317
NC_036866.1	39086790
NC_036866.1	39153714
NC_036866.1	39219279
NC_036866.1	39348566
NC_036866.1	42120017
NC_036866.1	42199617
NC_036866.1	43315820
NC_036866.1	43664237
NC_036866.1	45411911
NC_036866.1	46214533
NC_036866.1	47838549
NC_036866.1	47906031
NC_036866.1	48829924
NC_036867.1	447015
NC_036867.1	1548849
NC_036867.1	2509173
NC_036867.1	6054713
NC_036867.1	6743866
NC_036867.1	7048142
NC_036867.1	7256555
NC_036867.1	9393016
NC_036867.1	10499470
NC_036867.1	14055462
NC_036867.1	15579044
NC_036867.1	16098110
NC_036867.1	17631709
NC_036867.1	19393571
NC_036867.1	21060139
NC_036867.1	22976934
NC_036867.1	27547428
NC_036867.1	27569532
NC_036867.1	32040511
NC_036867.1	32088226
NC_036867.1	32208875
NC_036867.1	36841017
NC_036867.1	37049624
NC_036868.1	1462935
NC_036868.1	2268255
NC_036868.1	3281509
NC_036868.1	4244528
NC_036868.1	6383931
NC_036868.1	6591631
NC_036868.1	10234917
NC_036868.1	10804853
NC_036868.1	13429744
NC_036868.1	15461126
NC_036868.1	17101867
NC_036868.1	20403991
NC_036868.1	25170400
NC_036868.1	25703098
NC_036868.1	26016598
NC_036868.1	29230849
NC_036868.1	31952093
NC_036869.1	231166
NC_036869.1	634444
NC_036869.1	1082651
NC_036869.1	5005550
NC_036869.1	5445091
NC_036869.1	5864603
NC_036869.1	5870441
NC_036869.1	9217882
NC_036869.1	10199400
NC_036869.1	12823946
NC_036869.1	13351273
NC_036869.1	15065937
NC_036869.1	15383031
NC_036869.1	16873749
NC_036869.1	19734996
NC_036869.1	21151234
NC_036869.1	22885107
NC_036869.1	24785215
NC_036870.1	3880247
NC_036870.1	4128590
NC_036870.1	4656796
NC_036870.1	5106668
NC_036870.1	5778432
NC_036870.1	7758506
NC_036870.1	9261894
NC_036870.1	9516737
NC_036870.1	9980845
NC_036870.1	15397065
NC_036870.1	16132243
NC_036870.1	17746750
NC_036870.1	18390603
NC_036870.1	20543497
NC_036870.1	21439149
NC_036870.1	26678279
NC_036871.1	3458316
NC_036871.1	4936156
NC_036871.1	5331156
NC_036871.1	6692803
NC_036871.1	7339691
NC_036871.1	8632773
NC_036871.1	10291926
NC_036871.1	11696706
NC_036871.1	13054338
NC_036871.1	16384090
NC_036871.1	17133121
NC_036871.1	17567442
NC_036871.1	20710777
NC_036871.1	21655219
NC_036871.1	22008776
NC_036871.1	22526596
NC_036871.1	28229949
NC_036871.1	28472475
NC_036871.1	30505380
NC_036871.1	31590945
NC_036871.1	32721779
NC_036871.1	37043253
NC_036872.1	103060
NC_036872.1	1299054
NC_036872.1	1318607
NC_036872.1	1910263
NC_036872.1	2298951
NC_036872.1	2405190
NC_036872.1	5532213
NC_036872.1	7508837
NC_036872.1	7694947
NC_036872.1	7829862
NC_036872.1	7962000
NC_036872.1	8053982
NC_036872.1	10113491
NC_036872.1	12661056
NC_036872.1	14323757
NC_036872.1	14501742
NC_036872.1	16107828
NC_036872.1	16476898
NC_036872.1	16899836
NC_036872.1	17611419
NC_036872.1	20218646
NC_036872.1	21453390
NC_036872.1	22772241
NC_036872.1	23667581
NC_036872.1	23739640
NC_036872.1	24045655
NC_036872.1	24299186
NC_036872.1	24580098
NC_036872.1	25296226
NC_036872.1	25344585
NC_036872.1	28136508
NC_036872.1	28295757
NC_036872.1	29145263
NC_036872.1	32074704
NC_036872.1	32290434
NC_036872.1	35905846
NC_036872.1	37662991
NC_036873.1	3436341
NC_036873.1	4774172
NC_036873.1	5274014
NC_036873.1	6279323
NC_036874.1	2443093
NC_036874.1	3840630
NC_036874.1	4591460
NC_036874.1	5827059
NC_036874.1	5935438
NC_036874.1	6238602
NC_036874.1	7345317
NC_036874.1	8111725
NC_036874.1	8325178
NC_036874.1	14644031
NC_036874.1	14784844
NC_036874.1	18172849
NC_036874.1	19559467
NC_036874.1	19930524
NC_036874.1	20704275
NC_036875.1	504556
NC_036875.1	3593948
NC_036875.1	3784849
NC_036875.1	4117007
NC_036875.1	4496464
NC_036875.1	6719110
NC_036875.1	7055251
NC_036875.1	7152816
NC_036875.1	7939765
NC_036875.1	8023852
NC_036875.1	8075480
NC_036875.1	8076998
NC_036875.1	9695432
NC_036875.1	10801150
NC_036875.1	12171431
NC_036875.1	12280098
NC_036875.1	15422882
NC_036875.1	15963844
NC_036875.1	16213445
NC_036875.1	16256635
NC_036875.1	21639325
NC_036875.1	22381911
NC_036875.1	24747345
NC_036875.1	28752912
NC_036875.1	29324726
NC_036875.1	30858429
NC_036875.1	35782446
NC_036875.1	35910129
NC_036876.1	1973231
NC_036876.1	2065379
NC_036876.1	3016968
NC_036876.1	3592433
NC_036876.1	5437870
NC_036876.1	6141249
NC_036876.1	7721422
NC_036876.1	10899666
NC_036876.1	11839586
NC_036876.1	12191478
NC_036876.1	16090350
NC_036876.1	17892842
NC_036876.1	19458452
NW_019942505.1	1374836
NW_019942507.1	413975
NW_019942507.1	500077
NW_019942514.1	597788
NW_019942514.1	604377
NW_019942514.1	1891895
NW_019942514.1	2811052
NW_019942514.1	4374108
NW_019942514.1	4495882
NW_019942514.1	4844029
NW_019942514.1	4947420
NW_019942515.1	341479
NW_019942515.1	396847
NW_019942515.1	574362
NW_019942526.1	107472
NW_019942528.1	1439150
NW_019942528.1	1532406
NW_019942545.1	388802
NW_019942547.1	406548
NW_019942548.1	119115
NW_019942548.1	400664
NW_019942552.1	835617
NW_019942555.1	270516
NW_019942558.1	504343
NW_019942562.1	50682
NW_019942566.1	64503
NW_019942573.1	253103
NW_019942584.1	366300
NW_019942585.1	72770
NW_019942597.1	67719
NW_019942600.1	149770
NW_019942601.1	502203
NW_019942601.1	762430
NW_019942601.1	804013
NW_019942602.1	283103
NW_019942610.1	180430
NW_019942610.1	211749
NW_019942619.1	287192
NW_019942621.1	164892
NW_019942623.1	383460
NW_019942631.1	308631
NW_019942645.1	362700
NW_019942646.1	27810
NW_019942663.1	308460
NW_019942665.1	319965
NW_019942676.1	104317
NW_019942677.1	277002
NW_019942677.1	307000
NW_019942687.1	93929
NW_019942691.1	80629
NW_019942691.1	83114
NW_019942702.1	28517
NW_019942708.1	362104
NW_019942711.1	97166
NW_019942712.1	118958
NW_019942714.1	214894
NW_019942715.1	242003
NW_019942719.1	50741
NW_019942720.1	267309
NW_019942740.1	270581
NW_019942744.1	494728
NW_019942746.1	271343
NW_019942750.1	20348
NW_019942753.1	76300
NW_019942755.1	77255
NW_019942755.1	260488
NW_019942769.1	191314
NW_019942776.1	37563
NW_019942776.1	70378
NW_019942779.1	104154
NW_019942792.1	22453
NW_019942795.1	121043
NW_019942799.1	117399
NW_019942808.1	139350
NW_019942814.1	1464
NW_019942815.1	211233
NW_019942823.1	189442
NW_019942829.1	35704
NW_019942848.1	57175
NW_019942863.1	162189
NW_019942870.1	56810
NW_019942870.1	211015
NW_019942872.1	42375
NW_019942875.1	174543
NW_019942877.1	112868
NW_019942882.1	96386
NW_019942902.1	106322
NW_019942907.1	229628
NW_019942950.1	38974
NW_019942974.1	349003
NW_019942981.1	104794
NW_019942982.1	96018
NW_019942995.1	93538
NW_019943000.1	217159
NW_019943013.1	33258
NW_019943056.1	163218
NW_019943096.1	58063
NW_019943096.1	68553
NW_019943121.1	90021
NW_019943157.1	78608
NW_019943159.1	168531
NW_019943166.1	152053
NW_019943173.1	367678
NW_019943179.1	239596
NW_019943190.1	23949
NW_019943264.1	77522
NW_019943264.1	216236
NW_019943300.1	39180
NW_019943312.1	67268
NW_019943343.1	93079
NW_019943363.1	57349
NW_019943430.1	23642
NW_019943434.1	133824
NW_019943451.1	91196
NW_019943469.1	128656
NW_019943484.1	179709
NW_019943499.1	73706
NW_019943516.1	92947
NW_019943516.1	123036
NW_019943516.1	139110
NW_019943520.1	112212
NW_019943524.1	113662
NW_019943574.1	187101
NW_019943576.1	68853
NW_019943586.1	135972
NW_019943587.1	115631
NW_019943606.1	16095
NW_019943638.1	227
NW_019943684.1	89427
NW_019943686.1	83323
NW_019943701.1	52024
NW_019943706.1	48900
NW_019943706.1	91437
NW_019943728.1	30678
NW_019943777.1	22989
NW_019943779.1	107866
NW_019943802.1	11099
NW_019943807.1	11188
NW_019943808.1	99017
NW_019943826.1	1985
NW_019943884.1	160961
NW_019943908.1	143244
NW_019943942.1	127821
NW_019943994.1	54906
NW_019944023.1	2063
NW_019944025.1	108157
NW_019944164.1	66461
NW_019944182.1	57262
NW_019944188.1	21851
NW_019944212.1	49433
NW_019944216.1	14916
NW_019944216.1	90944
NW_019944244.1	8851
NW_019944272.1	74258
NW_019944316.1	2505
NW_019944386.1	47333
NW_019944388.1	62826
NW_019944419.1	24823
NW_019944520.1	78221
NW_019944594.1	9311
NW_019944618.1	47992
NW_019944642.1	95796
NW_019944737.1	57732
NW_019944805.1	11277
NW_019944870.1	92703
NW_019944896.1	21377
NW_019944900.1	47391
NW_019944901.1	33077
NW_019944928.1	36939
NW_019945258.1	30770
NW_019945274.1	29961
NW_019945303.1	24976
NW_019945331.1	31093
NW_019945363.1	4860
NW_019945435.1	11301
NW_019945453.1	17492
NW_019945500.1	65328
NW_019945503.1	24871
NW_019945523.1	39486
NW_019945592.1	67803
NW_019945592.1	67656
NW_019945615.1	297
NW_019945626.1	13340
NW_019945722.1	9140
NW_019945764.1	16695
NW_019946010.1	28499
NW_019946079.1	19800
NW_019946158.1	24216
NW_019946184.1	19048
NW_019946209.1	30315
NW_019946244.1	9133
NW_019946360.1	24284
NW_019946497.1	13946
NW_019946545.1	22579
NW_019946646.1	31184
NW_019946696.1	8089
NW_019947468.1	43752
NW_019947751.1	6862
NW_019947905.1	6983
NW_019948275.1	14853
NW_019948303.1	9106
NW_019948773.1	1043
NW_019948838.1	21988
NW_019948856.1	23143
NW_019948983.1	2408
NW_019949344.1	971
NW_019951377.1	1093
NW_019951859.1	1589
NW_019954263.1	731
NW_019957522.1	595818
NW_019957528.1	298360
NW_019957528.1	338961
NW_019957534.1	13648
NW_019957534.1	762498
NW_019957535.1	451556
NW_019957538.1	113248
NW_019957548.1	298054
NW_019957550.1	2889
NW_019957555.1	84188
NW_019957559.1	237032
NW_019957565.1	513386
NW_019957575.1	75549
NW_019957576.1	547422
NW_019957583.1	86263
NW_019957637.1	87866
NW_019957641.1	62304
NW_019957706.1	43972
